# Supplementary material for: Variation in the fruit development gene POINTED TIP regulates protuberance of tomato fruit tip
Source: Nat Commun. 2022 Oct 8;13:5940. doi: 10.1038/s41467-022-33648-4 (PMC9547884; doi:10.1038/s41467-022-33648-4)
Supplement: Supplementary file 4 — Supplementary Data 1 [file 41467_2022_33648_MOESM4_ESM.xlsx]

## Sheet: Supplementary Data 1
Supplementary Data 1. Accessions used in this study and the phenotypic data.
*The pointed tip and non-pointed tip fruit phenotype of these accessions were indicated with 1 and 0, respectively.
Individual code	Pointed tip*	SNP	Group	Botanical variety	Origin	Province/Site
TS-2	0	A	BIG	S. lycopersicum	England
TS-3	1	G	BIG	S. lycopersicum	Israel
TS-4	0	A	BIG	S. lycopersicum
TS-6	1	G	BIG	S. lycopersicum	Italy
TS-7	0	A	BIG	S. lycopersicum	United States
TS-8	0	G	BIG	S. lycopersicum	United States
TS-9	0	A	BIG	S. lycopersicum	England
TS-10	0	A	BIG	S. lycopersicum	United States
TS-11	0	A	BIG	S. lycopersicum
TS-12	0	A	BIG	S. lycopersicum
TS-13	0	G	PIM	S. pimpinellifolium
TS-14	0	A	PIM	S. pimpinellifolium	Ecuador	Carchi
TS-15	0	A	PIM	S. pimpinellifolium	Ecuador	El Oro
TS-16	0	A	PIM	S. pimpinellifolium	Ecuador	Loja
TS-17	0	A	PIM	S. pimpinellifolium	Peru	Ancash
TS-18	0	A	PIM	S. pimpinellifolium	Peru	Lambayeque
TS-19	0	A	PIM	S. pimpinellifolium	Peru	La Libertad
TS-20	0	A	PIM	S. pimpinellifolium	Peru	Ancash
TS-21	0	A	PIM	S. pimpinellifolium	Peru	Lima
TS-22	0	A	PIM	S. pimpinellifolium	Peru	Lima
TS-23	0	A	PIM	S. pimpinellifolium	Peru	Lima
TS-24	0	A	PIM	S. pimpinellifolium
TS-25	1	A	CER	S. lycopersicum var cerasiforme
TS-26	0	A	CER	S. lycopersicum var cerasiforme	Argentina
TS-27	0	A	CER	S. lycopersicum var cerasiforme	Deutchland
TS-28	0	A	CER	S. lycopersicum var cerasiforme	Mexico
TS-29	0	A	CER	S. lycopersicum var cerasiforme	India
TS-30	0	A	CER	S. lycopersicum var cerasiforme	Guatemala	Quetzaltenango
TS-31	0	A	CER	S. lycopersicum var cerasiforme	Honduras	El Progreso, Yoro
TS-32	0	A	CER	S. lycopersicum var cerasiforme	Bolivia	Santa Cruz
TS-33	0	A	CER	S. lycopersicum var cerasiforme	Ecuador	Morona-Santiago
TS-34	0	A	CER	S. lycopersicum var cerasiforme	Peru	Puno
TS-35	0	A	CER	S. lycopersicum var cerasiforme
TS-36	0	A	CER	S. lycopersicum var cerasiforme	Guatemala
TS-37	0	A	CER	S. lycopersicum var cerasiforme	Peru
TS-38	0	A	CER	S. lycopersicum var cerasiforme	Colombia
TS-39	1	G	CER	S. lycopersicum var cerasiforme
TS-40	0	A	CER	S. lycopersicum var cerasiforme
TS-41	0	A	BIG	S. lycopersicum	EL SALVADOR
TS-42	1	A	BIG	S. lycopersicum	Russia
TS-43	0	A	BIG	S. lycopersicum
TS-44	0	A	BIG	S. lycopersicum	Italy
TS-45	0	G	BIG	S. lycopersicum	United States
TS-46	0	A	BIG	S. lycopersicum	unknown
TS-47	0	A	BIG	S. lycopersicum	Russia
TS-48	0	A	BIG	S. lycopersicum	Mexico	Mercado
TS-50	0	A	PIM	S. pimpinellifolium	Ecuador	Guayas
TS-51	0	A	BIG	S. lycopersicum
TS-52	0	A	BIG	S. lycopersicum	unknown
TS-53	0	A	CER	S. lycopersicum var cerasiforme	Ecuador	Loja
TS-54	1	G	CER	S. lycopersicum var cerasiforme
TS-56	0	A	CER	S. lycopersicum var cerasiforme	Peru	Apurimac
TS-57	0	A	CER	S. lycopersicum var cerasiforme	Peru	Ayacucho
TS-58	0	A	BIG	S. lycopersicum	Russia
TS-59	0	A	BIG	S. lycopersicum	Bulgaria
TS-60	0	G	BIG	S. lycopersicum	United States
TS-61	0	A	CER	S. lycopersicum var cerasiforme	Peru	Puno
TS-62	0	A	CER	S. lycopersicum var cerasiforme	Argentina
TS-63	0	A	CER	S. lycopersicum var cerasiforme
TS-64	0	A	CER	S. lycopersicum var cerasiforme	Russia
TS-65	0	A	CER	S. lycopersicum var cerasiforme	Malaysia
TS-66	0	A	CER	S. lycopersicum var cerasiforme	Peru	Junin
TS-67	0	A	CER	S. lycopersicum var cerasiforme	EL SALVADOR
TS-68	0	A	BIG	S. lycopersicum	Peru	Lambayeque
TS-69	0	A	BIG	S. lycopersicum	Mexico
TS-70	0	A	CER	S. lycopersicum var cerasiforme
TS-71	0	A	CER	S. lycopersicum var cerasiforme
TS-72	1	G	CER	S. lycopersicum var cerasiforme	Italy
TS-73	0	A	BIG	S. lycopersicum	Italy
TS-74	0	A	BIG	S. lycopersicum	Peru
TS-75	0	A	CER	S. lycopersicum var cerasiforme
TS-76	0	G	BIG	S. lycopersicum	Unknown
TS-77	0	A	PIM	S. pimpinellifolium	Ecuador	Esmeraldas
TS-78	0	A	BIG	S. lycopersicum	Russia
TS-79	0	A	PIM	S. pimpinellifolium	Peru	Ica
TS-80	0	A	BIG	S. lycopersicum	unknown
TS-81	0	A	BIG	S. lycopersicum	Russia
TS-82	0	A	BIG	S. lycopersicum	Spain
TS-83	0	A	CER	S. lycopersicum var cerasiforme	ZAIRE
TS-84	0	A	CER	S. lycopersicum var cerasiforme
TS-85	0	A	BIG	S. lycopersicum
TS-87	0	A	CER	S. lycopersicum var cerasiforme	Peru	La Libertad
TS-88	0	A	BIG	S. lycopersicum	Italy
TS-90	0	A	BIG	S. lycopersicum	Russia
TS-92	0	A	PIM	S. pimpinellifolium	Peru	Lambayeque
TS-93	1	A	BIG	S. lycopersicum	Unknown
TS-94	0	A	CER	S. lycopersicum var cerasiforme	France
TS-95	0	A	BIG	S. lycopersicum
TS-96	0	A	CER	S. lycopersicum var cerasiforme	Mexico	Vera Cruz
TS-97	0	A	CER	S. lycopersicum var cerasiforme	France
TS-98	0	G	CER	S. lycopersicum var cerasiforme	United States
TS-99	0	A	CER	S. lycopersicum var cerasiforme
TS-100	0	A	BIG	S. lycopersicum	Italy
TS-101	0	A	BIG	S. lycopersicum	Unknown
TS-102	0	A	BIG	S. lycopersicum	Russia
TS-103	0	A	BIG	S. lycopersicum	Unknown
TS-104	1	G	BIG	S. lycopersicum	Italy
TS-105	0	A	CER	S. lycopersicum var cerasiforme	Costa Rica
TS-106	0	A	CER	S. lycopersicum var cerasiforme	Costa Rica
TS-107	0	A	CER	S. lycopersicum var cerasiforme	Costa Rica	Costa Rica
TS-108	0	G	BIG	S. lycopersicum	Peru
TS-109	0	A	CER	S. lycopersicum var cerasiforme
TS-110	0	A	BIG	S. lycopersicum	CHINA
TS-111	0	A	BIG	S. lycopersicum	Unknown
TS-112	0	A	BIG	S. lycopersicum	Russia
TS-113	0	A	BIG	S. lycopersicum	Unknown
TS-114	1	G	BIG	S. lycopersicum	Russia
TS-115	0	G	BIG	S. lycopersicum	unknown
TS-116	0	A	CER	S. lycopersicum var cerasiforme	Peru
TS-117	0	A	BIG	S. lycopersicum	Italy
TS-118	0	A	CER	S. lycopersicum var cerasiforme	Ecuador	Galapagos Islands
TS-119	0	A	CER	S. lycopersicum var cerasiforme	France
TS-120	0	A	CER	S. lycopersicum var cerasiforme	unknown
TS-121	1	G	BIG	S. lycopersicum	United States
TS-122	0	A	BIG	S. lycopersicum	United States
TS-123	0	A	PIM	S. pimpinellifolium	Peru	La Libertad
TS-124	0	A	PIM	S. pimpinellifolium	Ecuador	El Oro
TS-125	0	A	BIG	S. lycopersicum	Unknown
TS-126	0	G	BIG	S. lycopersicum	United States
TS-127	0	A	BIG	S. lycopersicum	Peru	La Libertad
TS-128	1	G	BIG	S. lycopersicum	United States
TS-129	0	A	CER	S. lycopersicum var cerasiforme	Peru	San Martin
TS-131	0	A	CER	S. lycopersicum var cerasiforme	Cuba	un
TS-132	0	A	BIG	S. lycopersicum	France
TS-133	1	G	BIG	S. lycopersicum	United States
TS-134	0	A	CER	S. lycopersicum var cerasiforme	Ecuador	Manabi
TS-135	1	G	BIG	S. lycopersicum	Chile	Arica and Parinacota
TS-136	1	A	BIG	S. lycopersicum	Italy
TS-137	0	A	BIG	S. lycopersicum	Italy
TS-138	1	G	CER	S. lycopersicum var cerasiforme	Italy
TS-139	0	A	BIG	S. lycopersicum	USA
TS-140	1	G	BIG	S. lycopersicum	Italy
TS-141	1	G	BIG	S. lycopersicum	Italy
TS-142	0	A	BIG	S. lycopersicum	Italy
TS-143	0	A	BIG	S. lycopersicum	United States
TS-144	0	A	PIM	S. pimpinellifolium	Ecuador	Los Rios
TS-145	0	A	PIM	S. pimpinellifolium	Peru	Tumbes
TS-146	0	A	wild	S. neorickii	Peru
TS-147	1	G	BIG	S. lycopersicum
TS-148	0	A	CER	S. lycopersicum var cerasiforme	Peru	Cusco
TS-149	0	A	CER	S. lycopersicum var cerasiforme	Colombia	Cauca
TS-150	0	A	BIG	S. lycopersicum	Peru	San Martin
TS-151	1	G	BIG	S. lycopersicum	United States
TS-152	0	A	BIG	S. lycopersicum	Brazil	Sao Paulo
TS-153	0	A	BIG	S. lycopersicum	Mexico	Campeche
TS-154	0	A	CER	S. lycopersicum var cerasiforme	Mexico	Yucatan
TS-156	0	A	PIM	S. pimpinellifolium	Peru	Cajamarca
TS-157	0	A	BIG	S. lycopersicum	Russia
TS-158	0	A	CER	S. lycopersicum var cerasiforme	Peru	Cusco
TS-159	1	G	BIG	S. lycopersicum	Russia
TS-160	0	A	BIG	S. lycopersicum	Russia
TS-161	0	A	BIG	S. lycopersicum	Russia
TS-162	0	A	BIG	S. lycopersicum	Azerbaijan
TS-163	0	A	BIG	S. lycopersicum	France
TS-164	0	A	PIM	S. pimpinellifolium	Peru	Lambayeque
TS-165	0	A	CER	S. lycopersicum var cerasiforme	Mexico	Vera Cruz
TS-167	0	A	BIG	S. lycopersicum	Honduras	Tegucigalpa mercado
TS-168	1	G	BIG	S. lycopersicum	Italy
TS-169	0	A	BIG	S. lycopersicum	Italy
TS-170	0	A	BIG	S. lycopersicum	Italy
TS-171	1	G	BIG	S. lycopersicum	United States
TS-172	0	A	BIG	S. lycopersicum	Canada
TS-173	0	A	BIG	S. lycopersicum	Russia
TS-174	0	A	BIG	S. lycopersicum	Unknown
TS-175	0	A	BIG	S. lycopersicum	Russia
TS-176	0	G	BIG	S. lycopersicum	Tunisia
TS-177	0	A	BIG	S. lycopersicum	Unknown
TS-178	1	G	BIG	S. lycopersicum	Spain
TS-179	0	A	BIG	S. lycopersicum	Unknown
TS-181	0	A	CER	S. lycopersicum var cerasiforme	Mexico
TS-182	0	A	PIM	S. pimpinellifolium	Peru	Amazonas
TS-183	0	A	BIG	S. lycopersicum	Germany
TS-184	0	A	BIG	S. lycopersicum	Peru	San Martin
TS-185	1	A	BIG	S. lycopersicum	Spain	Mallorca
TS-187	0	A	CER	S. lycopersicum var cerasiforme
TS-188	0	A	BIG	S. lycopersicum	United States
TS-189	0	A	CER	S. lycopersicum var cerasiforme	Philippines
TS-190	1	G	BIG	S. lycopersicum	Italy
TS-191	1	G	BIG	S. lycopersicum	Italy
TS-193	0	A	BIG	S. lycopersicum	Italy
TS-195	0	A	BIG	S. lycopersicum	United States
TS-196	0	A	BIG	S. lycopersicum	unknown
TS-197	0	A	BIG	S. lycopersicum	Libanon
TS-198	0	A	BIG	S. lycopersicum
TS-199	0	A	wild	S. cheesmaniae	Ecuador
TS-200	0	A	BIG	S. lycopersicum	Italy
TS-201	1	G	BIG	S. lycopersicum	El Salvador	San Salvador
TS-202	1	G	CER	S. lycopersicum var cerasiforme	Brazil	Santa Catarina
TS-203	0	A	BIG	S. lycopersicum	Italy
TS-204	0	A	BIG	S. lycopersicum	United States
TS-205	0	A	CER	S. lycopersicum var cerasiforme
TS-206	1	A	BIG	S. lycopersicum	Italy
TS-208	0	A	wild	S. galapagense	Ecuador
TS-209	0	A	CER	S. lycopersicum var cerasiforme	Italy
TS-210	0	A	BIG	S. lycopersicum	United States
TS-211	1	G	BIG	S. lycopersicum	United States
TS-212	0	A	BIG	S. lycopersicum	United States
TS-213	1	G	CER	S. lycopersicum var cerasiforme	Italy
TS-214	0	A	BIG	S. lycopersicum	Panama
TS-215	0	A	BIG	S. lycopersicum	Bulgaria/Italy
TS-217	0	A	wild	S. cheesmaniae	Ecuador	Galapagos Islands
TS-218	0	A	BIG	S. lycopersicum	Brasil
TS-219	0	A	CER	S. lycopersicum var cerasiforme	Greece
TS-220	1	G	BIG	S. lycopersicum	Russia
TS-221	0	A	CER	S. lycopersicum var cerasiforme	Mexico	Vera Cruz
TS-222	0	A	PIM	S. pimpinellifolium
TS-224	0	A	BIG	S. lycopersicum	Ecuador	Guayas
TS-225	0	A	BIG	S. lycopersicum	Japan
TS-226	0	A	BIG	S. lycopersicum	France
TS-227	0	G	CER	S. lycopersicum var cerasiforme
TS-228	1	G	BIG	S. lycopersicum
TS-229	0	A	CER	S. lycopersicum var cerasiforme	Brazil	Bahia
TS-230	0	A	CER	S. lycopersicum var cerasiforme
TS-231	0	A	CER	S. lycopersicum var cerasiforme
TS-232	0	A	BIG	S. lycopersicum	unknown
TS-233	0	A	CER	S. lycopersicum var cerasiforme	Mexico	Vera Cruz
TS-234	0	A	BIG	S. lycopersicum	Unknown
TS-235	0	A	BIG	S. lycopersicum	Guatemala
TS-236	0	A	BIG	S. lycopersicum	Russian federation
TS-237	0	A	BIG	S. lycopersicum	Argentina
TS-238	0	A	CER	S. lycopersicum var cerasiforme	Ecuador	Morona-Santiago
TS-239	1	A	BIG	S. lycopersicum	United States
TS-240	0	A	CER	S. lycopersicum var cerasiforme	Cuba	Holguin
TS-241	0	A	BIG	S. lycopersicum	Ecuador	Pichincha
TS-242	0	A	BIG	S. lycopersicum	Peru	Ayacucho
TS-243	0	A	CER	S. lycopersicum var cerasiforme	Mexico
TS-244	0	A	PIM	S. pimpinellifolium	Peru	La Libertad
TS-245	0	A	BIG	S. lycopersicum	CZECH REPUBLIC
TS-246	1	G	BIG	S. lycopersicum	Unknown
TS-247	0	A	CER	S. lycopersicum var cerasiforme	Peru
TS-248	0	A	CER	S. lycopersicum var cerasiforme
TS-249	0	A	BIG	S. lycopersicum	Mexico
TS-250	0	A	CER	S. lycopersicum var cerasiforme	Russia
TS-251	0	A	BIG	S. lycopersicum	Spain
TS-252	0	A	CER	S. lycopersicum var cerasiforme	Italy
TS-253	1	G	BIG	S. lycopersicum	United States
TS-254	0	G	CER	S. lycopersicum var cerasiforme
TS-255	0	A	BIG	S. lycopersicum	Russian federation
TS-256	0	A	BIG	S. lycopersicum	Peru	San Martin
TS-257	0	A	CER	S. lycopersicum var cerasiforme	France
TS-258	0	A	CER	S. lycopersicum var cerasiforme
TS-259	0	A	BIG	S. lycopersicum	Italy
TS-260	0	A	CER	S. lycopersicum var cerasiforme	France
TS-261	0	A	BIG	S. lycopersicum	Brazil	Minas Gerais
TS-262	0	A	CER	S. lycopersicum var cerasiforme	Ecuador	Loja
TS-263	1	G	BIG	S. lycopersicum	United States
TS-264	0	A	BIG	S. lycopersicum	Italy
TS-265	0	A	PIM	S. pimpinellifolium	Peru	Piura
TS-266	0	A	PIM	S. pimpinellifolium	Peru	Piura
TS-267	0	A	PIM	S. pimpinellifolium	Bolivia	Beni
TS-268	0	A	BIG	S. lycopersicum	Unknown
TS-269	0	A	BIG	S. lycopersicum	Italy
TS-270	0	A	BIG	S. lycopersicum	Bulgaria
TS-271	0	A	CER	S. lycopersicum var cerasiforme	Italy
TS-272	0	A	BIG	S. lycopersicum	unknown
TS-273	0	A	CER	S. lycopersicum var cerasiforme	Peru	Apurimac
TS-274	1	G	BIG	S. lycopersicum	Russian federation
TS-276	0	A	BIG	S. lycopersicum	Moldova
TS-277	0	A	BIG	S. lycopersicum	United States
TS-278	0	A	BIG	S. lycopersicum	United States
TS-280	0	A	CER	S. lycopersicum var cerasiforme
TS-281	0	A	CER	S. lycopersicum var cerasiforme	Peru	Junin
TS-282	0	G	BIG	S. lycopersicum	Ukraine
TS-283	0	A	CER	S. lycopersicum var cerasiforme
TS-284	0	A	CER	S. lycopersicum var cerasiforme	Brasil
TS-285	0	A	BIG	S. lycopersicum	United States
TS-286	1	A	CER	S. lycopersicum var cerasiforme	Brasil
TS-288	0	A	BIG	S. lycopersicum	CHINA
TS-289	0	A	CER	S. lycopersicum var cerasiforme	Ecuador	Guayas
TS-290	0	A	CER	S. lycopersicum var cerasiforme	Peru
TS-291	0	A	PIM	S. pimpinellifolium	Peru	La Libertad
TS-292	0	G	BIG	S. lycopersicum	unknown
TS-293	0	A	BIG	S. lycopersicum	unknown
TS-294	0	A	CER	S. lycopersicum var cerasiforme	Uzbekistan
TS-295	0	A	CER	S. lycopersicum var cerasiforme	Ecuador	Guayas
TS-296	1	G	BIG	S. lycopersicum
TS-297	0	A	BIG	S. lycopersicum	China
TS-298	0	A	CER	S. lycopersicum var cerasiforme	Peru	San Martin
TS-299	0	A	CER	S. lycopersicum var cerasiforme	Ecuador	Zamora-Chinchipe
TS-300	0	A	CER	S. lycopersicum var cerasiforme	Ecuador	Napo
TS-301	0	A	CER	S. lycopersicum var cerasiforme	Peru	Madre de Dios
TS-302	0	A	CER	S. lycopersicum var cerasiforme	Brazil
TS-303	0	A	CER	S. lycopersicum var cerasiforme	Phillipines	Los Banos
TS-304	0	A	CER	S. lycopersicum var cerasiforme	Peru	San Martin
TS-411	0	A	PIM	S. pimpinellifolium	Peru	Ica
TS-412	0	A	PIM	S. pimpinellifolium	Peru	La Libertad
TS-413	0	A	PIM	S. pimpinellifolium	Ecuador	Guayas
TS-414	0	A	PIM	S. pimpinellifolium	Peru	Lima
TS-415	0	A	PIM	S. pimpinellifolium	Peru	Ancash
TS-416	0	A	PIM	S. pimpinellifolium
TS-417	0	A	PIM	S. pimpinellifolium	Peru	Arequipa
TS-418	0	A	PIM	S. pimpinellifolium	Peru	Cajamarca
TS-420	0	A	PIM	S. pimpinellifolium	Peru	Amazonas
TS-421	0	A	PIM	S. pimpinellifolium	Peru	Amazonas
TS-422	0	A	PIM	S. pimpinellifolium
TS-423	0	A	CER	S. lycopersicum var cerasiforme	Peru	Amazonas
TS-424	0	A	PIM	S. pimpinellifolium	Peru
TS-425	0	A	PIM	S. pimpinellifolium	Peru
TS-426	0	A	CER	S. lycopersicum var cerasiforme	Ecuador	Guayas
TS-428	0	A	CER	S. lycopersicum var cerasiforme	Peru
TS-430	0	A	CER	S. lycopersicum var cerasiforme	Peru
TS-432	0	A	PIM	S. pimpinellifolium	Mexico
TS-433	0	A	PIM	S. pimpinellifolium	Canada
TS-434	0	A	PIM	S. pimpinellifolium	Peru	La Libertad
TS-435	0	A	PIM	S. pimpinellifolium	Peru	Ancash
TS-437	0	A	PIM	S. pimpinellifolium	Peru	La Libertad
TS-438	0	A	PIM	S. pimpinellifolium
TS-439	0	A	PIM	S. pimpinellifolium	Peru	Tumbes
TS-440	0	A	PIM	S. pimpinellifolium	Ecuador	Galapagos Islands
TS-441	0	A	PIM	S. pimpinellifolium
TS-450	0	A	CER	S. lycopersicum var cerasiforme
