# Supplementary material for: Variation in the fruit development gene POINTED TIP regulates protuberance of tomato fruit tip
Source: Nat Commun. 2022 Oct 8;13:5940. doi: 10.1038/s41467-022-33648-4 (PMC9547884; doi:10.1038/s41467-022-33648-4)
Supplement: Supplementary file 5 — Supplementary Data 2 [file 41467_2022_33648_MOESM5_ESM.xlsx]

## Sheet: Supplementary Data 2
Supplementary Data 2. Loci identified using a GWAS that regulate pointed tip fruit.
The lead SNP in the PT gene is indicated with red.
SNP (SL2.50)	Chromosome	Position	p value	Reference	Alternative	Variation Type	Gene ID	Annotation
ch02_36802213	2	36802213	1.82659e-09	A	G	downstream_gene_variant	Solyc02g065640.2	ABA-inducible protein-like protein
ch02_47086446	2	47086446	6.00242e-09	C	T	intergenic_region	Solyc02g083820.1-Solyc02g083830.1	Armadillo/beta-catenin repeat family protein::Pectinesterase
ch03_63197311	3	63197311	3.92921e-12	T	A	intron_variant	Solyc03g112910.2	Pantothenate kinase, acetyl-CoA regulated, two-domain type
ch04_6686981	4	6686981	8.96988e-09	T	G	downstream_gene_variant	Solyc04g016030.1	Unknown Protein
ch05_64012700	5	64012700	7.56863e-40	G	A	nonsynonymous_variant	Solyc05g054030.2	C2H2L domain class transcription factor
ch06_26800782	6	26800782	7.23014e-11	A	G	intergenic_region	Solyc06g036610.1-Solyc06g036620.1	Polyprotein::Ankyrin repeat domain-containing protein 13C-A
ch07_58197352	7	58197352	3.75907e-08	G	A	downstream_gene_variant	Solyc07g045080.2	Alcohol dehydrogenase zinc-containing
ch11_55687348	11	55687348	2.30362e-08	A	G	downstream_gene_variant	Solyc11g072490.1	Interactor of constitutive active ROPs 3
