# Supplementary material for: Variation in the fruit development gene POINTED TIP regulates protuberance of tomato fruit tip
Source: Nat Commun. 2022 Oct 8;13:5940. doi: 10.1038/s41467-022-33648-4 (PMC9547884; doi:10.1038/s41467-022-33648-4)
Supplement: Supplementary file 6 — Supplementary Data 3 [file 41467_2022_33648_MOESM6_ESM.xlsx]

## Sheet: Supplementary Data 3
Supplementary Data 3. Amino acid sequences of PTR and PTH.
The amino acid sequences of the C2H2 domains are underlined. The conserved C and H residues of the C2H2 domain are indicated with a larger font size in bold. Green letters indicate the residues that are derived from the lead SNP—the R in PTR and the H in PTH.
ID	Amino acid sequences
PTR	MLTSNSFLFGAPSNYSDPFSSPENGFIIKRKRRPAGTPDPDAQVVYLTAEMLMESDRYVCEICNLSFQREQNLQMHRRRHKVPWKLKKKEEEKNEMDQVIKKRVYVCPEPSCVHHDPCHALGDLVGIKKHFRRKRSNYKQWICQKCNKGYAVQSDYKAHIKTCGTRGHSCDCGRVFSRVETFIEHQDSCKPQSTTTKECHDMQIPKPIFLPTTTTHIPPHDQYSKILPNLDLELFTSPNYFNQNTHNFSSFVDQSDHHHHNNNYIVQNNDIEVKEIIEEATTQVTRLKSEANEILKIAMEEKAMAIEKRQEAKCLIELANLEMAKAMEIRQSVCASSSSSSHVMKIIKCSSCNNKQFQSVSSSKDATLTNNYYLSSSIYRR
PTH	MLTSNSFLFGAPSNYSDPFSSPENGFIIKRKRRPAGTPDPDAQVVYLTAEMLMESDRYVCEICNLSFQREQNLQMHRRRHKVPWKLKKKEEEKNEMDQVIKKRVYVCPEPSCVHHDPCHALGDLVGIKKHFRRKHSNYKQWICQKCNKGYAVQSDYKAHIKTCGTRGHSCDCGRVFSRVETFIEHQDSCKPQSTTTKECHDMQIPKPIFLPTTTTHIPPHDQYSKILPNLDLELFTSPNYFNQNTHNFSSFVDQSDHHHHNNNYIVQNNDIEVKEIIEEATTQVTRLKSEANEILKIAMEEKAMAIEKRQEAKCLIELANLEMAKAMEIRQSVCASSSSSSHVMKIIKCSSCNNKQFQSVSSSKDATLTNNYYLSSSIYRR
