# Supplementary material for: Variation in the fruit development gene POINTED TIP regulates protuberance of tomato fruit tip
Source: Nat Commun. 2022 Oct 8;13:5940. doi: 10.1038/s41467-022-33648-4 (PMC9547884; doi:10.1038/s41467-022-33648-4)
Supplement: Supplementary file 7 — Supplementary Data 4 [file 41467_2022_33648_MOESM7_ESM.xlsx]

## Sheet: Supplementary Data 4
Supplementary Data 4. Amino acid sequences of the CRISPR-Cas9-engineered pt mutants.
The amino acid sequences of the C2H2 domains are underlined.
ID	Amino acid sequences
TS-9	MLTSNSFLFGAPSNYSDPFSSPENGFIIKRKRRPAGTPDPDAQVVYLTAEMLMESDRYVCEICNLSFQREQNLQMHRRRHKVPWKLKKKEEEKNEMDQVIKKRVYVCPEPSCVHHDPCHALGDLVGIKKHFRRKHSNYKQWICQKCNKGYAVQSDYKAHIKTCGTRGHSCDCGRVFSRVETFIEHQDSCKPQSTTTKECHDMQIPKPIFLPTTTTHIPPHDQYSKILPNLDLELFTSPNYFNQNTHNFSSFVDQSDHHHHNNNYIVQNNDIEVKEIIEEATTQVTRLKSEANEILKIAMEEKAMAIEKRQEAKCLIELANLEMAKAMEIRQSVCASSSSSSHVMKIIKCSSCNNKQFQSVSSSKDATLTNNYYLSSSIYRR
CR-ptH-1	MLTSNSFLFGAPSNYSDPFSSPENGFIIKRKRRPAGTPDPDAQVVYLTAEMLMESDRYVCEICNLSFQREQNLQMHRRRHKVPWKLKKKEEEKNVDGSSY
CR-ptH-4	MLTSNSFLFGAPSNYSDPFSSPENGFIIKRKRRPAGTPDPDAQVVYLTAEMLMESDRYVCEICNLSFQREQNLQMHRRRHKVPWKLKKKEEEMDQVIKKRVYVCPEPSCVHHDPCHALGDLVGIKKHFRRKHSNYKQWICQKCNKGYAVQSDYKAHIKTCGTRGHSCDCGRVFSRVETFIEHQDSCKPQSTTTKECHDMQIPKPIFLPTTTTHIPPHDQYSKILPNLDLELFTSPNYFNQNTHNFSSFVDQSDHHHHNNNYIVQNNDIEVKEIIEEATTQVTRLKSEANEILKIAMEEKAMAIEKRQEAKCLIELANLEMAKAMEIRQSVCASSSSSSHVMKIIKCSSCNNKQFQSVSSSKDATLTNNYYLSSSIYRR
CR-ptH-10	MLTSNSFLFGAPSNYSDPFSSPENGFIIKRKRRPAGTPDPDAQVVYLTAEMLMESDRYVCEICNLSFQREQNLQMHRRRHKVPWKLKKKEEEKRWIKLLRREYMCVQSQVVCTMIHVMH
TS-3	MLTSNSFLFGAPSNYSDPFSSPENGFIIKRKRRPAGTPDPDAQVVYLTAEMLMESDRYVCEICNLSFQREQNLQMHRRRHKVPWKLKKKEEEKNEMDQVIKKRVYVCPEPSCVHHDPCHALGDLVGIKKHFRRKRSNYKQWICQKCNKGYAVQSDYKAHIKTCGTRGHSCDCGRVFSRVETFIEHQDSCKPQSTTTKECHDMQIPKPIFLPTTTTHIPPHDQYSKILPNLDLELFTSPNYFNQNTHNFSSFVDQSDHHHHNNNYIVQNNDIEVKEIIEEATTQVTRLKSEANEILKIAMEEKAMAIEKRQEAKCLIELANLEMAKAMEIRQSVCASSSSSSHVMKIIKCSSCNNKQFQSVSSSKDATLTNNYYLSSSIYRR
CR-ptR-3	MLTSNSFLFGAPSNYSDPFSSPENGFIIKRKRRPAGTPDPDAQVVYLTAEMLMESDRYVCEICNLSFQREQNLQNASSSP
CR-ptR-5	MLTSNSFLFGAPSNYSDPFSSPENGFIIKRKRRPAGTPDPDAQVVYLTAEMLMESDRYVCEICNLSFQREQNLQMHRRRHKVPWKLKKKEEEKDGSSY
CR-ptR-6	MLTSNSFLFGAPSNYSDPFSSPENGFIIKRKRRPAGTPDPDAQVVYLTAEMLMESDRYVCEICNLSFQREQNLQMHRRRHKVPWKLKKKEEEKNEMRWIKLLRREYMCVQSQVVCTMIHVMH
LA4053	MLTSNSFLFGAPSNYSDPFSSPENGFIIKRKRRPAGTPDPDAQVVYLTAEMLMESDRYVCEICNLSFQREQNLQMHRRRHKVPWKLKKKEEEKNEMDQVIKKRVYVCPEPSCVHHDPCHALGDLVGIKKHFRRKRSNYKQWICQKCNKGYAVQSDYKAHIKTCGTRGHSCDCGRVFSRVETFIEHQDSCKPQSTTTKECHDMQIPKPIFLPTTTTHIPPHDQYSKILPNLDLELFTSPNYFNQNTHNFSSFVDQSDHHHHNNNYIVQNNDIEVKEIIEEATTQVTRLKSEANEILKIAMEEKAMAIEKRQEAKCLIELANLEMAKAMEIRQSVCASSSSSSHVMKIIKCSSCNNKQFQSVSSSKDATLTNNYYLSSSIYRR
CR-ptR-1	MLTSNSFLFGAPSNYSDPFSSPENGFIIKRKRRPAGTPDPDAQVVYLTAEMLMESDRYVCEICNLSFQREQNLQMHRRRHKVPWKLKKNNGFVKNATKVMLFNQIIKLTSKLVVLEAILVIVEEFSLELKHLLSIKIHANHKVQLLKNVMICKYQNQFSCLLLQLISHHMINIQKYCLILILSFSLLQIISTKTHTIFHHLLIKVIIIIIIIIT
CR-ptR-4	MLTSNSFLFGAPSNYSDPFSSPENGFIIKRKRRPAGTPDPDAQVVYLTAEMLMESDRYVCEICNLSFQREQNLQMHRRRHKVPWKLKKKEEEKNRWIKLLRREYMCVQSQVVCTMIHVMH
CR-ptR-7	MLTSNSFLFGAPSNYSDPFSSPENGFIIKRKRRPAGTPDPDAQVVYLTAEMLMESDRYVCEICNLSFQREQNLQMHRRRHKVPWKLKKKEEEKDGSSY
