# Supplementary material for: Variation in the fruit development gene POINTED TIP regulates protuberance of tomato fruit tip
Source: Nat Commun. 2022 Oct 8;13:5940. doi: 10.1038/s41467-022-33648-4 (PMC9547884; doi:10.1038/s41467-022-33648-4)
Supplement: Supplementary file 8 — Supplementary Data 5 [file 41467_2022_33648_MOESM8_ESM.xlsx]

## Sheet: Supplementary Data 5
Supplementary Data 5. Differentially expressed genes in pointed tip of CR-ptH and wild-type TS-9 lines.
Geneid	CR_ptH_1	CR_ptH_2	CR_ptH_3	TS_9_1	TS_9_2	TS_9_3	logFC	logCPM	F	PValue	FDR	uniprotAc	Refseq	pfam	interpro	eggNOG	GO(GO_term,class,description)	KEGG(KO,pathway,description)
Solyc09g097780.2	201.482	192.415	179.94	16.6996	14.8266	15.1648	3.78049	6.23165	3051.23	1.60589e-14	1.56755e-10	K4CWV0,Uncharacterized protein	-	PF07172,lycine rich protein family	IPR010800,Glycine rich protein	-	-	-
Solyc08g076720.2	43.2421	41.7369	44.4891	4.24398	4.34722	4.09384	3.51646	6.64873	3014.73	1.71261e-14	1.56755e-10	K4CN33,Uncharacterized protein	XP_004245909.2,ABC transporter B family member 2-like	PF00005,ABC transporter;PF00664,ABC transporter transmembrane region	IPR003439,ABC transporter-like;IPR027417,P-loop containing nucleoside triphosphate hydrolase;IPR011527,ABC transporter type 1, transmembrane domain;IPR036640,ABC transporter type 1, transmembrane domain superfamily;IPR003593,AAA+ ATPase domain;IPR017871,ABC transporter, conserved site	COG1132,ABC-type multidrug transport system, ATPase and permease components;KOG0055,Multidrug/pheromone exporter, ABC superfamily	GO:0042626,molecular_function,ATPase activity, coupled to transmembrane movement of substances;GO:0055085,biological_process,transmembrane transport;GO:0016887,molecular_function,ATPase activity;GO:0016020,cellular_component,membrane;GO:0000166,molecular_function,nucleotide binding;GO:0005524,molecular_function,ATP binding;GO:0016021,cellular_component,integral component of membrane	K05658,ko04976,Bile secretion;K05658,ko05206,MicroRNAs in cancer;K05658,ko02010,ABC transporters
Solyc01g109180.2	104.903	94.3047	104.355	11.2625	12.0371	11.4947	3.29096	7.32918	2334.92	6.71026e-14	4.0946e-10	K4B3D1,Uncharacterized protein	XP_004230844.1,long chain acyl-CoA synthetase 2;XP_019067458.1,-	PF00501,AMP-binding enzyme	IPR000873,AMP-dependent synthetase/ligase;IPR020845,AMP-binding, conserved site	KOG1256,Long-chain acyl-CoA synthetases (AMP-forming);COG1022,Long-chain acyl-CoA synthetases (AMP-forming)	GO:0001676,biological_process,long-chain fatty acid metabolic process;GO:0050832,biological_process,defense response to fungus;GO:0003824,molecular_function,catalytic activity;GO:0004467,molecular_function,long-chain fatty acid-CoA ligase activity;GO:0010311,biological_process,lateral root formation;GO:0005783,cellular_component,endoplasmic reticulum;GO:0008152,biological_process,metabolic proces…	K01897,ko00071,Fatty acid degradation;K01897,ko02024,Quorum sensing;K01897,ko00061,Fatty acid biosynthesis;K01897,ko01212,Fatty acid metabolism;K01897,ko04146,Peroxisome;K01897,ko03320,PPAR signaling pathway;K01897,ko04920,Adipocytokine signaling pathway
Solyc02g085870.2	47.5628	39.3854	45.4401	3.27834	3.58232	3.29606	3.86926	5.72434	1961.44	2.06581e-13	9.09173e-10	K4BB98,3-ketoacyl-CoA synthase	NP_001304751.1,3-ketoacyl-CoA synthase 6	PF08541,3-Oxoacyl-[acyl-carrier-protein (ACP)] synthase III C terminal;PF08392,AE1/Type III polyketide synthase-like protein	IPR013601,FAE1/Type III polyketide synthase-like protein;IPR016039,Thiolase-like;IPR013747,3-Oxoacyl-[acyl-carrier-protein (ACP)] synthase III, C-terminal;IPR012392,Very-long-chain 3-ketoacyl-CoA synthase	ENOG410Y5VH,-;ENOG410IHMW,-	GO:0016747,molecular_function,transferase activity, transferring acyl groups other than amino-acyl groups;GO:0003824,molecular_function,catalytic activity;GO:0016740,molecular_function,transferase activity;GO:0006633,biological_process,fatty acid biosynthetic process;GO:0008152,biological_process,metabolic process;GO:0016020,cellular_component,membrane;GO:0016746,molecular_function,transferase ac…	K15397,ko00062,Fatty acid elongation
Solyc07g055950.2	6.49599	7.63497	7.14959	64.7921	67.0357	67.1941	-3.05883	5.31479	1744.02	3.1854e-13	9.09173e-10	K4CGC8,Uncharacterized protein	XP_004243231.1,protodermal factor 1	-	-	ENOG410J0RX,-;ENOG410Z5QI,-	-	-
Solyc11g065350.1	77.5212	66.4997	70.2198	9.72708	10.9159	9.89738	2.97497	6.44857	1739.06	3.23416e-13	9.09173e-10	K4D9E8,Uncharacterized protein	XP_004250920.1,ABC transporter G family member 15-like	PF01061,ABC-2 type transporter;PF00005,ABC transporter	IPR017871,ABC transporter, conserved site;IPR003593,AAA+ ATPase domain;IPR013525,ABC-2 type transporter;IPR003439,ABC transporter-like;IPR027417,P-loop containing nucleoside triphosphate hydrolase	COG1131,ABC-type multidrug transport system, ATPase component;KOG0061,Transporter, ABC superfamily (Breast cancer resistance protein)	GO:0042626,molecular_function,ATPase activity, coupled to transmembrane movement of substances;GO:0055085,biological_process,transmembrane transport;GO:0016887,molecular_function,ATPase activity;GO:0016020,cellular_component,membrane;GO:0005886,cellular_component,plasma membrane;GO:0000166,molecular_function,nucleotide binding;GO:0005524,molecular_function,ATP binding;GO:0016021,cellular_componen…	-
Solyc10g075070.1	2339.73	2163.08	2285.82	53.2629	65.8835	49.8673	5.49237	8.72336	2414.69	3.75069e-13	9.09173e-10	K4D1U9,Non-specific lipid-transfer protein	NP_001316314.1,non-specific lipid-transfer protein 2-like precursor	PF00234,Protease inhibitor/seed storage/LTP family	IPR016140,Bifunctional inhibitor/plant lipid transfer protein/seed storage helical domain;IPR036312,Bifunctional inhibitor/plant lipid transfer protein/seed storage helical domain superfamily;IPR000528,Plant lipid transfer protein/Par allergen	ENOG410YWBC,-;ENOG410J475,-	GO:0006869,biological_process,lipid transport;GO:0008289,molecular_function,lipid binding;GO:0016020,cellular_component,membrane	-
Solyc09g014350.2	160.709	128.361	149.991	7.00828	7.80418	7.10499	4.48946	7.25109	2174.93	4.88011e-13	9.09173e-10	K4CRR2,Uncharacterized protein	NP_001315360.1,glycerol-3-phosphate 2-O-acyltransferase 6	PF01553,Acyltransferase;PF12710,haloacid dehalogenase-like hydrolase	IPR002123,Phospholipid/glycerol acyltransferase;IPR023214,HAD superfamily;IPR036412,HAD-like superfamily	ENOG410IIND,-;ENOG4110PXU,-	GO:0090447,molecular_function,glycerol-3-phosphate 2-O-acyltransferase activity;GO:0008152,biological_process,metabolic process;GO:0016020,cellular_component,membrane;GO:0010143,biological_process,cutin biosynthetic process;GO:0016311,biological_process,dephosphorylation;GO:0016746,molecular_function,transferase activity, transferring acyl groups;GO:0016021,cellular_component,integral component o…	K13508,ko00564,Glycerophospholipid metabolism;K13508,ko00561,Glycerolipid metabolism
Solyc06g065670.2	24.7647	23.8795	24.8584	3.83169	4.10072	3.49123	2.84968	6.03736	1608.03	4.91106e-13	9.09173e-10	K4C7J6,Uncharacterized protein	XP_010322739.1,ABC transporter G family member 32-like	PF01061,ABC-2 type transporter;PF00005,ABC transporter;PF14510,ABC-transporter extracellular N-terminal;PF08370,Plant PDR ABC transporter associated	IPR034001,ATP-binding cassette transporter, PDR-like subfamily G, domain 1;IPR013525,ABC-2 type transporter;IPR027417,P-loop containing nucleoside triphosphate hydrolase;IPR029481,ABC-transporter N-terminal domain;IPR003439,ABC transporter-like;IPR034003,ATP-binding cassette transporter, PDR-like subfamily G, domain 2;IPR013581,Plant PDR ABC transporter associated;IPR003593,AAA+ ATPase domain	KOG0065,Pleiotropic drug resistance proteins (PDR1-15), ABC superfamily;COG0842,ABC-type multidrug transport system, permease component	GO:0042626,molecular_function,ATPase activity, coupled to transmembrane movement of substances;GO:0055085,biological_process,transmembrane transport;GO:0016887,molecular_function,ATPase activity;GO:0016020,cellular_component,membrane;GO:0005886,cellular_component,plasma membrane;GO:0000166,molecular_function,nucleotide binding;GO:0005524,molecular_function,ATP binding;GO:0016021,cellular_componen…	-
Solyc04g074410.1	19.3108	16.8287	17.5522	121.686	129.252	137.781	-2.69012	6.05185	1603.05	4.99302e-13	9.09173e-10	K4BTX9,Uncharacterized protein	XP_010320182.1,protein EXORDIUM-like	PF04674,Phosphate-induced protein 1 conserved region	IPR006766,Protein EXORDIUM-like	ENOG410IIQX,-;ENOG410YFUT,-	-	-
Solyc09g005570.2	24.8491	23.8751	22.7409	3.51289	3.10927	3.33112	3.00545	4.16047	1576.21	5.46333e-13	9.09173e-10	K4CQ47,Uncharacterized protein	XP_004246754.1,uncharacterized protein LOC101249483	PF14383,UF761-associated sequence motif	IPR032795,DUF3741-associated sequence motif	ENOG410ZCW9,-;ENOG410J2TR,-	-	-
Solyc01g094010.2	76.1061	69.879	79.15	11.1654	11.4742	10.6349	2.92371	5.88411	1550.69	5.95984e-13	9.09173e-10	K4AZE2,Uncharacterized protein	NP_001315598.1,alpha/beta-hydrolases superfamily protein	PF07859,alpha/beta hydrolase fold;PF10340,Steryl acetyl hydrolase	IPR013094,Alpha/beta hydrolase fold-3;IPR029058,Alpha/Beta hydrolase fold	COG0657,Esterase/lipase;KOG1515,Arylacetamide deacetylase	GO:0009056,biological_process,catabolic process;GO:0016787,molecular_function,hydrolase activity;GO:0008152,biological_process,metabolic process	-
Solyc02g084990.2	593.305	556.628	515.338	101.504	92.1666	94.4924	2.69335	9.19324	1491.54	7.33265e-13	1.03255e-09	K4BB13,Uncharacterized protein	XP_004232427.1,mannan endo-1,4-beta-mannosidase 7	PF00150,Cellulase (glycosyl hydrolase family 5)	IPR017853,Glycoside hydrolase superfamily;IPR001547,Glycoside hydrolase, family 5	ENOG410IIVS,-;COG3934,Endo-beta-mannanase	GO:0016798,molecular_function,hydrolase activity, acting on glycosyl bonds;GO:0005975,biological_process,carbohydrate metabolic process;GO:0016787,molecular_function,hydrolase activity;GO:0046355,biological_process,mannan catabolic process;GO:0016985,molecular_function,mannan endo-1,4-beta-mannosidase activity;GO:0004553,molecular_function,hydrolase activity, hydrolyzing O-glycosyl compounds;GO:0…	K19355,ko00051,Fructose and mannose metabolism
Solyc03g025760.2	7.90899	6.56875	7.7389	0.101004	0.111749	0.0879738	6.34762	2.76155	1469.27	7.94447e-13	1.0388e-09	K4BF49,Uncharacterized protein	XP_004234394.1,O-glucosyltransferase rumi homolog	PF05686,lycosyl transferase family 90	IPR006598,Lipopolysaccharide-modifying protein	ENOG410XT5U,-;KOG2458,Endoplasmic reticulum protein EP58, contains filamin rod domain and KDEL motif	GO:0006664,biological_process,glycolipid metabolic process;GO:0012505,cellular_component,endomembrane system;GO:0046527,molecular_function,glucosyltransferase activity	-
Solyc10g075090.1	6597.71	6798.41	7332.68	1002.5	1011.12	969.812	2.96318	10.5628	1406.51	1.00246e-12	1.16369e-09	K4D1V1,Non-specific lipid-transfer protein	-	PF00234,Protease inhibitor/seed storage/LTP family	IPR016140,Bifunctional inhibitor/plant lipid transfer protein/seed storage helical domain;IPR036312,Bifunctional inhibitor/plant lipid transfer protein/seed storage helical domain superfamily;IPR000528,Plant lipid transfer protein/Par allergen	ENOG410YWBC,-;ENOG410J475,-	GO:0006869,biological_process,lipid transport;GO:0008289,molecular_function,lipid binding	-
Solyc04g015560.2	12.6232	13.5922	12.6871	59.9345	60.4735	63.8748	-2.07882	6.2251	1402.69	1.0171e-12	1.16369e-09	K4BQ58,Uncharacterized protein	-	PF00933,lycosyl hydrolase family 3 N terminal domain;PF01915,lycosyl hydrolase family 3 C-terminal domain	IPR036962,Glycoside hydrolase, family 3, N-terminal domain superfamily;IPR017853,Glycoside hydrolase superfamily;IPR036881,Glycoside hydrolase family 3 C-terminal domain superfamily;IPR001764,Glycoside hydrolase, family 3, N-terminal;IPR002772,Glycoside hydrolase family 3 C-terminal domain	COG1472,Beta-glucosidase-related glycosidases;ENOG410IGIA,-	GO:0005975,biological_process,carbohydrate metabolic process;GO:0016787,molecular_function,hydrolase activity;GO:0004553,molecular_function,hydrolase activity, hydrolyzing O-glycosyl compounds;GO:0005886,cellular_component,plasma membrane;GO:0009251,biological_process,glucan catabolic process;GO:0008422,molecular_function,beta-glucosidase activity	-
Solyc03g007130.2	7.94055	7.6553	7.75973	37.5872	36.2782	38.6924	-2.10327	5.71259	1384.61	1.08985e-12	1.17357e-09	K4BED6,Uncharacterized protein	XP_004234161.1,65-kDa microtubule-associated protein 3;XP_019068312.1,-	PF03999,Microtubule associated protein (MAP65/ASE1 family)	IPR007145,Microtubule-associated protein, MAP65/Ase1/PRC1	KOG4302,Microtubule-associated protein essential for anaphase spindle elongation;ENOG410YZBK,-	GO:0000226,biological_process,microtubule cytoskeleton organization;GO:0008017,molecular_function,microtubule binding	-
Solyc07g052900.1	53.8275	57.2971	51.7888	237.53	239.254	236.677	-1.96667	7.39607	1369.75	1.15432e-12	1.17394e-09	K4CFI8,Uncharacterized protein	XP_004243436.1,STOREKEEPER protein	PF04504,Protein of unknown function, DUF573	IPR007592,GLABROUS1 enhancer-binding protein family	ENOG410J012,-;ENOG410YYUR,-	GO:0006355,biological_process,regulation of transcription, DNA-templated	-
Solyc08g080190.2	28.2077	25.8721	27.1818	4.29891	4.63107	3.8839	2.82762	5.21663	1328.46	1.35868e-12	1.25138e-09	K4CP19,Uncharacterized protein	XP_004245659.1,protein HOTHEAD	PF00732,MC oxidoreductase;PF05199,MC oxidoreductase	IPR012132,Glucose-methanol-choline oxidoreductase;IPR036188,FAD/NAD(P)-binding domain superfamily;IPR000172,Glucose-methanol-choline oxidoreductase, N-terminal;IPR007867,Glucose-methanol-choline oxidoreductase, C-terminal	COG2303,Choline dehydrogenase and related flavoproteins;KOG1238,Glucose dehydrogenase/choline dehydrogenase/mandelonitrile lyase (GMC oxidoreductase family)	GO:0055114,biological_process,oxidation-reduction process;GO:0050660,molecular_function,flavin adenine dinucleotide binding;GO:0016614,molecular_function,oxidoreductase activity, acting on CH-OH group of donors	-
Solyc07g043000.2	84.7089	85.5936	84.0431	333.085	357.012	352.767	-1.87014	7.018	1326.9	1.36718e-12	1.25138e-09	-	-	-	-	-	-	-
Solyc01g087500.2	12.4987	13.0658	12.5723	59.7814	58.5595	64.9714	-2.09967	7.36957	1271.79	1.7136e-12	1.48558e-09	K4AYE0,DNA topoisomerase 2	XP_010324649.1,DNA topoisomerase 2 isoform X1	PF16898,C-terminal associated domain of TOPRIM;PF00204,NA gyrase B;PF00521,NA gyrase/topoisomerase IV, subunit A;PF01751,Toprim domain;PF02518,Histidine kinase-, DNA gyrase B-, and HSP90-like ATPase	IPR034157,DNA topoisomerase 2, TOPRIM domain;IPR031660,C-terminal associated domain of TOPRIM;IPR001241,DNA topoisomerase, type IIA;IPR036890,Histidine kinase/HSP90-like ATPase superfamily;IPR020568,Ribosomal protein S5 domain 2-type fold;IPR013757,Type IIA DNA topoisomerase subunit A, alpha-helical domain superfamily;IPR001154,DNA topoisomerase II, eukaryotic-type;IPR013758,DNA topoisomerase, ty…	KOG0355,DNA topoisomerase type II;COG0187,Type IIA topoisomerase (DNA gyrase/topo II, topoisomerase IV), B subunit;COG0188,Type IIA topoisomerase (DNA gyrase/topo II, topoisomerase IV), A subunit	GO:0000712,biological_process,resolution of meiotic recombination intermediates;GO:0003677,molecular_function,DNA binding;GO:0005634,cellular_component,nucleus;GO:0000819,biological_process,sister chromatid segregation;GO:0005524,molecular_function,ATP binding;GO:0003918,molecular_function,DNA topoisomerase type II (ATP-hydrolyzing) activity;GO:0006265,biological_process,DNA topological change;GO…	-
Solyc01g109170.2	22.6347	20.88	23.0322	3.91572	4.10625	3.90361	2.64586	4.51674	1262.03	1.78535e-12	1.48558e-09	K4B3D0,Uncharacterized protein	NP_001334188.1,WCOR413-like plant cold acclimation protein;XP_004230845.1,-	PF05562,Cold acclimation protein WCOR413	IPR008892,Cold-regulated 413 protein	ENOG410IVQJ,-;ENOG4111SCF,-	GO:0042631,biological_process,cellular response to water deprivation;GO:0009737,biological_process,response to abscisic acid;GO:0009631,biological_process,cold acclimation;GO:0005773,cellular_component,vacuole;GO:0016020,cellular_component,membrane;GO:0016021,cellular_component,integral component of membrane	-
Solyc08g081220.1	84.6168	70.1673	73.8122	3.65883	4.30402	3.33607	4.49909	6.13211	1881.76	1.89911e-12	1.51153e-09	K4CPB9,Uncharacterized protein	XP_004245593.1,cytochrome P450 86A22	PF00067,Cytochrome P450	IPR036396,Cytochrome P450 superfamily;IPR002401,Cytochrome P450, E-class, group I;IPR001128,Cytochrome P450;IPR017972,Cytochrome P450, conserved site	KOG0157,Cytochrome P450 CYP4/CYP19/CYP26 subfamilies;COG2124,Cytochrome P450	GO:0018685,molecular_function,alkane 1-monooxygenase activity;GO:0006631,biological_process,fatty acid metabolic process;GO:0016705,molecular_function,oxidoreductase activity, acting on paired donors, with incorporation or reduction of molecular oxygen;GO:0046872,molecular_function,metal ion binding;GO:0004497,molecular_function,monooxygenase activity;GO:0016491,molecular_function,oxidoreductase …	-
Solyc06g051940.2	106.316	122.314	102.357	24.5902	24.7801	25.3831	2.3103	6.79327	1218.25	2.15434e-12	1.52671e-09	K4C5Y0,Uncharacterized protein	NP_001333898.1,protein phosphatase 2C	PF00481,Protein phosphatase 2C	IPR015655,Protein phosphatase 2C family;IPR000222,PPM-type phosphatase, divalent cation binding;IPR001932,PPM-type phosphatase domain;IPR036457,PPM-type phosphatase domain superfamily	COG0631,Serine/threonine protein phosphatase;KOG0698,Serine/threonine protein phosphatase	GO:0016787,molecular_function,hydrolase activity;GO:0004721,molecular_function,phosphoprotein phosphatase activity;GO:0043169,molecular_function,cation binding;GO:0003824,molecular_function,catalytic activity;GO:0046872,molecular_function,metal ion binding;GO:0006470,biological_process,protein dephosphorylation;GO:0004722,molecular_function,protein serine/threonine phosphatase activity	K14497,ko04931,Insulin resistance;K14497,ko04075,Plant hormone signal transduction
Solyc02g079640.2	49.7541	49.3057	49.1215	16.4118	16.4885	16.4884	1.75006	6.20622	1217.48	2.16166e-12	1.52671e-09	K4B9I5,Uncharacterized protein	-	PF00954,S-locus glycoprotein domain;PF08276,PAN-like domain;PF01453,-mannose binding lectin;PF07714,Protein tyrosine kinase	IPR001480,Bulb-type lectin domain;IPR001245,Serine-threonine/tyrosine-protein kinase, catalytic domain;IPR011009,Protein kinase-like domain superfamily;IPR000858,S-locus glycoprotein domain;IPR017441,Protein kinase, ATP binding site;IPR000742,EGF-like domain;IPR036426,Bulb-type lectin domain superfamily;IPR003609,PAN/Apple domain;IPR000719,Protein kinase domain	COG0515,Serine/threonine protein kinase;ENOG410IGVG,-	GO:0048544,biological_process,recognition of pollen;GO:0005886,cellular_component,plasma membrane;GO:0004674,molecular_function,protein serine/threonine kinase activity;GO:0016020,cellular_component,membrane;GO:0006468,biological_process,protein phosphorylation;GO:0005524,molecular_function,ATP binding;GO:0016021,cellular_component,integral component of membrane;GO:0004672,molecular_function,prot…	-
Solyc01g106230.2	6.85516	6.86872	6.81163	47.1553	40.4666	43.4285	-2.50964	8.12985	1216.77	2.16838e-12	1.52671e-09	K4B2J3,Uncharacterized protein	XP_019067400.1,-;XP_004231373.1,B3 domain-containing protein At5g60140-like;XP_004230633.2,-;XP_019067402.1,-	PF02362,B3 DNA binding domain	IPR015300,DNA-binding pseudobarrel domain superfamily;IPR003340,B3 DNA binding domain	ENOG41119B4,-;ENOG410JP1W,-	GO:0006355,biological_process,regulation of transcription, DNA-templated;GO:0003677,molecular_function,DNA binding;GO:0006351,biological_process,transcription, DNA-templated;GO:0005634,cellular_component,nucleus	-
Solyc02g070210.2	23.6449	25.2621	23.4316	138.07	125.208	144.963	-2.33204	7.05672	1208.04	2.25303e-12	1.52755e-09	K4B803,Uncharacterized protein	XP_004233146.1,patellin-4	PF03765,CRAL/TRIO, N-terminal domain;PF00650,CRAL/TRIO domain	IPR009038,GOLD domain;IPR011074,CRAL/TRIO, N-terminal domain;IPR001251,CRAL-TRIO lipid binding domain;IPR036273,CRAL/TRIO, N-terminal domain superfamily;IPR036865,CRAL-TRIO lipid binding domain superfamily	ENOG410XRSQ,-;KOG1471,Phosphatidylinositol transfer protein SEC14 and related proteins	GO:0005829,cellular_component,cytosol;GO:0005886,cellular_component,plasma membrane;GO:0005634,cellular_component,nucleus	-
Solyc02g089770.2	58.4303	60.4238	60.5417	12.3842	13.8341	11.9145	2.39889	5.62755	1184.3	2.50395e-12	1.63705e-09	K4BCC8,Uncharacterized protein	XP_004232099.1,cinnamoyl-CoA reductase-like SNL6 isoform X2	PF02719,Polysaccharide biosynthesis protein;PF01073,3-beta hydroxysteroid dehydrogenase/isomerase family;PF13460,NAD(P)H-binding;PF05368,NmrA-like family;PF01370,NAD dependent epimerase/dehydratase family	IPR036291,NAD(P)-binding domain superfamily;IPR002225,3-beta hydroxysteroid dehydrogenase/isomerase	KOG1502,Flavonol reductase/cinnamoyl-CoA reductase;COG0451,Nucleoside-diphosphate-sugar epimerases	GO:0003854,molecular_function,3-beta-hydroxy-delta5-steroid dehydrogenase activity;GO:0016616,molecular_function,oxidoreductase activity, acting on the CH-OH group of donors, NAD or NADP as acceptor;GO:0016491,molecular_function,oxidoreductase activity;GO:0006694,biological_process,steroid biosynthetic process;GO:0055114,biological_process,oxidation-reduction process	-
Solyc12g044290.1	142.811	137.186	152.397	27.075	29.4248	25.6358	2.56204	5.9961	1130.45	3.20717e-12	1.89834e-09	K4DFB7,Uncharacterized protein	-	PF00501,AMP-binding enzyme	IPR020459,AMP-binding;IPR000873,AMP-dependent synthetase/ligase;IPR020845,AMP-binding, conserved site	KOG1176,Acyl-CoA synthetase;COG0318,Acyl-CoA synthetases (AMP-forming)/AMP-acid ligases II	GO:0003824,molecular_function,catalytic activity;GO:0008152,biological_process,metabolic process	-
Solyc04g080840.1	6.86161	5.06401	5.98471	0.0516915	0.0857858	0.0675343	6.60503	2.82734	1129.76	3.21761e-12	1.89834e-09	K4BVG3,Beta-galactosidase	-	PF01301,lycosyl hydrolases family 35	IPR001944,Glycoside hydrolase, family 35;IPR031330,Glycoside hydrolase 35, catalytic domain;IPR017853,Glycoside hydrolase superfamily;IPR019801,Glycoside hydrolase, family 35, conserved site;IPR013783,Immunoglobulin-like fold;IPR008979,Galactose-binding-like domain superfamily	KOG0496,Beta-galactosidase;COG1874,Beta-galactosidase	GO:0016798,molecular_function,hydrolase activity, acting on glycosyl bonds;GO:0005975,biological_process,carbohydrate metabolic process;GO:0016787,molecular_function,hydrolase activity;GO:0005618,cellular_component,cell wall;GO:0004565,molecular_function,beta-galactosidase activity;GO:0009505,cellular_component,plant-type cell wall;GO:0005773,cellular_component,vacuole;GO:0004553,molecular_functi…	-
Solyc04g081870.2	34.6548	30.5354	26.7024	4.06411	4.09379	3.70887	3.11068	4.41021	1126.32	3.27017e-12	1.89834e-09	K4BVR6,Uncharacterized protein	NP_001234017.2,expansin11 precursor	PF01357,Pollen allergen;PF03330,Lytic transglycolase	IPR009009,RlpA-like protein, double-psi beta-barrel domain;IPR036749,Expansin, cellulose-binding-like domain superfamily;IPR007117,Expansin, cellulose-binding-like domain;IPR007112,Expansin/pollen allergen, DPBB domain;IPR007118,Expansin/Lol pI;IPR002963,Expansin;IPR036908,RlpA-like domain superfamily	ENOG410YB3R,-;ENOG410IGT8,-	GO:0005618,cellular_component,cell wall;GO:0009664,biological_process,plant-type cell wall organization;GO:0005576,cellular_component,extracellular region;GO:0016020,cellular_component,membrane	-
Solyc04g081760.2	11.6234	12.5341	14.9329	0.154097	0.11366	0.184549	6.59968	2.96734	1123.22	3.31841e-12	1.89834e-09	K4BVQ5,Uncharacterized protein	-	-	IPR036514,SGNH hydrolase superfamily;IPR035669,GDSL lipase/esterase-like, plant	-	-	-
Solyc05g014270.2	6.78464	7.1222	7.31767	37.4702	35.7034	38.5084	-2.22854	5.47003	1116.45	3.4269e-12	1.901e-09	K4BYE7,Uncharacterized protein	-	PF06886,Targeting protein for Xklp2 (TPX2)	IPR027329,TPX2, C-terminal	ENOG4111BVH,-;ENOG410JE2W,-	-	-
Solyc08g076820.2	4.28743	3.64387	3.5242	28.3005	29.8336	33.1937	-2.83081	4.46396	1100.15	3.70554e-12	1.99511e-09	G8Z255,Hop-interacting protein THI018	NP_001265931.1,Hop-interacting protein THI018	PF00010,Helix-loop-helix DNA-binding domain	IPR011598,Myc-type, basic helix-loop-helix (bHLH) domain;IPR036638,Helix-loop-helix DNA-binding domain superfamily	ENOG410IHPG,-;ENOG410YG89,-	GO:0046983,molecular_function,protein dimerization activity	-
Solyc03g117720.2	34.6849	34.5324	38.8439	5.5811	5.88079	5.27145	2.85653	4.68478	1090.55	3.88225e-12	2.03053e-09	K4BLS3,Uncharacterized protein	XP_004235883.1,AP2-like ethylene-responsive transcription factor At1g16060 isoform X2	PF00847,AP2 domain	IPR036955,AP2/ERF domain superfamily;IPR001471,AP2/ERF domain;IPR031112,AP2-like ethylene-responsive transcription factor;IPR016177,DNA-binding domain superfamily	ENOG410Y9PK,-;ENOG410IJUU,-	GO:0003677,molecular_function,DNA binding;GO:0003700,molecular_function,DNA binding transcription factor activity;GO:0005634,cellular_component,nucleus;GO:0006355,biological_process,regulation of transcription, DNA-templated;GO:0006351,biological_process,transcription, DNA-templated;GO:0007275,biological_process,multicellular organism development	-
Solyc09g072800.2	7.59491	7.4863	7.15422	32.2191	31.1698	33.2582	-1.95534	4.84619	1081.34	4.06145e-12	2.06525e-09	K4CUV6,Uncharacterized protein	XP_004247502.1,protein JASON	-	-	ENOG410IHIE,-;ENOG410YHIB,-	-	-
Solyc12g044300.1	561.725	531.558	601.51	111.589	112.775	102.565	2.54023	8.41877	1060.08	4.51335e-12	2.18063e-09	K4DFB8,Uncharacterized protein	-	PF00501,AMP-binding enzyme;PF13193,AMP-binding enzyme C-terminal domain	IPR000873,AMP-dependent synthetase/ligase;IPR025110,AMP-binding enzyme, C-terminal domain	KOG1176,Acyl-CoA synthetase;COG0318,Acyl-CoA synthetases (AMP-forming)/AMP-acid ligases II	GO:0003824,molecular_function,catalytic activity;GO:0008152,biological_process,metabolic process	-
Solyc12g006510.1	4.6151	4.33778	4.26872	0.352734	0.306632	0.329174	3.89898	2.50489	1059.5	4.5266e-12	2.18063e-09	K4DBI8,Terpene cyclase/mutase family member	-	PF13243,Squalene-hopene cyclase C-terminal domain;PF13249,Squalene-hopene cyclase N-terminal domain	IPR002365,Terpene synthase, conserved site;IPR032697,Squalene cyclase, N-terminal;IPR032696,Squalene cyclase, C-terminal;IPR008930,Terpenoid cyclases/protein prenyltransferase alpha-alpha toroid;IPR018333,Squalene cyclase	COG1657,Squalene cyclase;KOG0497,Oxidosqualene-lanosterol cyclase and related proteins	GO:0016853,molecular_function,isomerase activity;GO:0016866,molecular_function,intramolecular transferase activity	-
Solyc06g083580.2	187.652	192.077	181.184	46.2507	46.9973	53.8473	2.0964	7.68329	1047.4	4.81161e-12	2.21027e-09	K4CAL3,Pectate lyase	NP_001305078.1,probable pectate lyase 8 precursor	PF00544,Pectate lyase	IPR011050,Pectin lyase fold/virulence factor;IPR002022,Pectate lyase;IPR012334,Pectin lyase fold;IPR018082,AmbAllergen	COG3866,Pectate lyase;ENOG410IGFP,-	GO:0030570,molecular_function,pectate lyase activity;GO:0045490,biological_process,pectin catabolic process;GO:0046872,molecular_function,metal ion binding;GO:0016829,molecular_function,lyase activity	K01728,ko00040,Pentose and glucuronate interconversions;K01728,ko02024,Quorum sensing
Solyc09g074270.2	2.36546	2.02136	2.21134	15.842	15.3138	15.7063	-2.66078	3.75336	1040.3	4.9885e-12	2.21027e-09	K4CV04,Uncharacterized protein	NP_001234767.2,putative GID1-like gibberellin receptor	PF07859,alpha/beta hydrolase fold;PF00135,Carboxylesterase family	IPR033140,Lipase, GDXG, putative serine active site;IPR013094,Alpha/beta hydrolase fold-3;IPR002168,Lipase, GDXG, putative histidine active site;IPR029058,Alpha/Beta hydrolase fold	COG0657,Esterase/lipase;KOG1515,Arylacetamide deacetylase	GO:0009056,biological_process,catabolic process;GO:0016787,molecular_function,hydrolase activity;GO:0010331,molecular_function,gibberellin binding;GO:0005737,cellular_component,cytoplasm;GO:0010325,biological_process,raffinose family oligosaccharide biosynthetic process;GO:0048444,biological_process,floral organ morphogenesis;GO:0008152,biological_process,metabolic process;GO:0005634,cellular_com…	K14493,ko04075,Plant hormone signal transduction
Solyc10g078890.1	11.6714	11.2581	9.16198	81.0138	74.6392	73.4948	-2.67709	5.40852	1035.4	5.11536e-12	2.21027e-09	K4D2D0,Peroxidase	XP_004249178.1,peroxidase A2	PF00141,Peroxidase	IPR019794,Peroxidase, active site;IPR002016,Haem peroxidase, plant/fungal/bacterial;IPR033905,Secretory peroxidase;IPR010255,Haem peroxidase;IPR019793,Peroxidases heam-ligand binding site;IPR000823,Plant peroxidase	ENOG410JWD4,-;ENOG411051J,-	GO:0046872,molecular_function,metal ion binding;GO:0042744,biological_process,hydrogen peroxide catabolic process;GO:0098869,biological_process,cellular oxidant detoxification;GO:0016491,molecular_function,oxidoreductase activity;GO:0016021,cellular_component,integral component of membrane;GO:0006979,biological_process,response to oxidative stress;GO:0016020,cellular_component,membrane;GO:0055114…	K00430,ko00940,Phenylpropanoid biosynthesis
Solyc01g106330.2	32.2606	28.1248	28.2605	6.41839	6.5088	5.7468	2.40866	5.29051	1027.65	5.32363e-12	2.21027e-09	K4B2K1,Uncharacterized protein	XP_004230539.1,fatty acid amide hydrolase-like	PF01425,Amidase	IPR023631,Amidase signature domain;IPR036928,Amidase signature (AS) superfamily;IPR020556,Amidase, conserved site;IPR000120,Amidase	KOG1211,Amidases;COG0154,Asp-tRNAAsn/Glu-tRNAGln amidotransferase A subunit and related amidases	GO:0004040,molecular_function,amidase activity	-
Solyc05g051290.2	6.8043	7.08008	5.65527	39.1912	38.9459	38.9251	-2.42323	4.5725	1026.24	5.36252e-12	2.21027e-09	K4C1G0,Uncharacterized protein	-	PF00538,linker histone H1 and H5 family	IPR017956,AT hook, DNA-binding motif;IPR031059,High mobility group protein HMGA, plant;IPR036388,Winged helix-like DNA-binding domain superfamily;IPR005818,Linker histone H1/H5, domain H15;IPR000116,High mobility group protein HMGA;IPR036390,Winged helix DNA-binding domain superfamily	-	GO:0000786,cellular_component,nucleosome;GO:0003677,molecular_function,DNA binding;GO:0000785,cellular_component,chromatin;GO:0006334,biological_process,nucleosome assembly;GO:0006355,biological_process,regulation of transcription, DNA-templated;GO:0005634,cellular_component,nucleus	-
Solyc10g083670.1	79.7253	77.5141	75.6347	27.1088	29.3424	27.6799	1.63353	6.44412	1023.74	5.43267e-12	2.21027e-09	K4D3F4,Uncharacterized protein	XP_004249461.1,glucomannan 4-beta-mannosyltransferase 9	PF13641,lycosyltransferase like family 2	IPR029044,Nucleotide-diphospho-sugar transferases	ENOG410IKNS,-;COG1215,Glycosyltransferases, probably involved in cell wall biogenesis	GO:0016021,cellular_component,integral component of membrane;GO:0016020,cellular_component,membrane	-
Solyc07g006110.2	1.68382	1.57559	1.23146	16.0502	14.7504	14.8024	-3.18889	4.10263	1023.69	5.43396e-12	2.21027e-09	K4CB82,Uncharacterized protein	XP_004242632.1,probable LRR receptor-like serine/threonine-protein kinase At4g30520	PF00069,Protein kinase domain;PF08263,Leucine rich repeat N-terminal domain	IPR001611,Leucine-rich repeat;IPR013210,Leucine-rich repeat-containing N-terminal, plant-type;IPR032675,Leucine-rich repeat domain superfamily;IPR011009,Protein kinase-like domain superfamily;IPR017441,Protein kinase, ATP binding site;IPR008271,Serine/threonine-protein kinase, active site;IPR000719,Protein kinase domain	ENOG410YEGZ,-;ENOG410IGB7,-	GO:0016301,molecular_function,kinase activity;GO:0004675,molecular_function,transmembrane receptor protein serine/threonine kinase activity;GO:0004674,molecular_function,protein serine/threonine kinase activity;GO:0016740,molecular_function,transferase activity;GO:0016310,biological_process,phosphorylation;GO:0007166,biological_process,cell surface receptor signaling pathway;GO:0005886,cellular_c…	-
Solyc07g066050.2	23.8095	21.9568	21.4385	96.3209	95.2598	102.191	-1.96358	4.98018	1019.49	5.55405e-12	2.21027e-09	K4CHT1,Uncharacterized protein	-	-	-	-	-	-
Solyc05g018510.2	34.3174	31.317	35.373	6.77382	7.39979	6.44909	2.45798	6.57004	1039.69	5.90612e-12	2.22225e-09	K4BZA5,Uncharacterized protein	XP_010321067.1,ABC transporter G family member 32 isoform X1	PF01061,ABC-2 type transporter;PF00005,ABC transporter;PF14510,ABC-transporter extracellular N-terminal;PF08370,Plant PDR ABC transporter associated	IPR034001,ATP-binding cassette transporter, PDR-like subfamily G, domain 1;IPR013525,ABC-2 type transporter;IPR027417,P-loop containing nucleoside triphosphate hydrolase;IPR029481,ABC-transporter N-terminal domain;IPR003439,ABC transporter-like;IPR034003,ATP-binding cassette transporter, PDR-like subfamily G, domain 2;IPR013581,Plant PDR ABC transporter associated;IPR003593,AAA+ ATPase domain	KOG0065,Pleiotropic drug resistance proteins (PDR1-15), ABC superfamily;COG0842,ABC-type multidrug transport system, permease component	GO:0042626,molecular_function,ATPase activity, coupled to transmembrane movement of substances;GO:0042335,biological_process,cuticle development;GO:0055085,biological_process,transmembrane transport;GO:0016887,molecular_function,ATPase activity;GO:0016020,cellular_component,membrane;GO:0005886,cellular_component,plasma membrane;GO:0000166,molecular_function,nucleotide binding;GO:0005524,molecular…	-
Solyc04g073950.1	22.619	20.7561	21.7991	3.08859	2.45538	2.48526	3.17865	4.1586	1004	6.02444e-12	2.22225e-09	K4BTT3,Uncharacterized protein	XP_004237898.1,probable serine/threonine-protein kinase DDB_G0282963	PF05678,VQ motif	IPR008889,VQ	ENOG410ZEN2,-;ENOG410IYDI,-	-	-
Solyc01g111040.2	101.85	96.4705	109.929	23.5669	22.9151	21.866	2.3391	6.66425	990.864	6.46112e-12	2.22225e-09	K4B3W7,Uncharacterized protein	-	-	IPR002048,EF-hand domain;IPR018247,EF-Hand 1, calcium-binding site;IPR011992,EF-hand domain pair	ENOG4111GM0,-;ENOG410II88,-	GO:0005509,molecular_function,calcium ion binding	-
Solyc02g067690.2	44.6548	40.5123	39.7592	8.4074	7.5933	9.30292	2.46876	5.43631	990.607	6.47002e-12	2.22225e-09	K4B7A1,Uncharacterized protein	-	PF00201,UDP-glucoronosyl and UDP-glucosyl transferase	IPR002213,UDP-glucuronosyl/UDP-glucosyltransferase	KOG1192,UDP-glucuronosyl and UDP-glucosyl transferase;COG1819,Glycosyl transferases, related to UDP-glucuronosyltransferase	GO:0080043,molecular_function,quercetin 3-O-glucosyltransferase activity;GO:0080044,molecular_function,quercetin 7-O-glucosyltransferase activity;GO:0016740,molecular_function,transferase activity;GO:0043231,cellular_component,intracellular membrane-bounded organelle;GO:0008152,biological_process,metabolic process;GO:0016758,molecular_function,transferase activity, transferring hexosyl groups	-
Solyc04g076310.2	7.66373	8.06642	7.89064	31.6711	30.5684	33.3512	-1.85102	5.97185	990.279	6.48139e-12	2.22225e-09	K4BU69,Kinesin-like protein	-	PF00225,Kinesin motor domain	IPR027640,Kinesin-like protein;IPR019821,Kinesin motor domain, conserved site;IPR001752,Kinesin motor domain;IPR036961,Kinesin motor domain superfamily;IPR027417,P-loop containing nucleoside triphosphate hydrolase	COG5059,Kinesin-like protein;KOG0244,Kinesin-like protein	GO:0003777,molecular_function,microtubule motor activity;GO:0005874,cellular_component,microtubule;GO:0005871,cellular_component,kinesin complex;GO:0003774,molecular_function,motor activity;GO:0008017,molecular_function,microtubule binding;GO:0007018,biological_process,microtubule-based movement;GO:0000166,molecular_function,nucleotide binding;GO:0005524,molecular_function,ATP binding;GO:0008574,…	-
Solyc08g082070.2	42.457	44.0898	46.8013	221.003	211.372	221.965	-2.12819	7.80532	989.628	6.50408e-12	2.22225e-09	K4CPK3,Uncharacterized protein	XP_004245534.1,high mobility group B protein 6-like	PF00505,HMG (high mobility group) box	IPR009071,High mobility group box domain;IPR036910,High mobility group box domain superfamily	KOG0381,HMG box-containing protein;COG5648,Chromatin-associated proteins containing the HMG domain	GO:0003677,molecular_function,DNA binding;GO:0005634,cellular_component,nucleus	-
Solyc06g072810.2	10.2872	11.5305	11.1173	50.2105	48.7749	52.3443	-2.03388	6.15218	988.26	6.55203e-12	2.22225e-09	K4C901,Uncharacterized protein	XP_004242132.1,uncharacterized protein LOC101245265	-	-	ENOG410ZCBS,-;ENOG410J0JA,-	-	-
Solyc02g080260.2	1.44289	1.28307	1.23781	8.62096	9.09546	8.46579	-2.56021	3.61219	988.167	6.55531e-12	2.22225e-09	K4B9P7,Uncharacterized protein	-	PF01852,START domain;PF00046,Homeobox domain	IPR001356,Homeobox domain;IPR009057,Homeobox-like domain superfamily;IPR002913,START domain	-	GO:0003677,molecular_function,DNA binding;GO:0008289,molecular_function,lipid binding;GO:0005634,cellular_component,nucleus	-
Solyc08g077940.1	4.53485	4.38072	3.63339	24.8685	23.469	23.3921	-2.35507	5.39502	983.909	6.70741e-12	2.23247e-09	K4CNF3,Uncharacterized protein	XP_004246167.2,histone-lysine N-methyltransferase, H3 lysine-9 specific SUVH8-like;XP_010325518.1,-	PF00856,SET domain;PF02182,SAD/SRA domain;PF05033,Pre-SET motif	IPR025794,Histone H3-K9 methyltransferase, plant;IPR015947,PUA-like superfamily;IPR007728,Pre-SET domain;IPR003105,SRA-YDG;IPR003616,Post-SET domain;IPR001214,SET domain;IPR036987,SRA-YDG superfamily	COG2940,Proteins containing SET domain;KOG1082,Histone H3 (Lys9) methyltransferase SUV39H1/Clr4, required for transcriptional silencing;COG3440,Predicted restriction endonuclease	GO:0005694,cellular_component,chromosome;GO:0034968,biological_process,histone lysine methylation;GO:0016740,molecular_function,transferase activity;GO:0016571,biological_process,histone methylation;GO:0018024,molecular_function,histone-lysine N-methyltransferase activity;GO:0008168,molecular_function,methyltransferase activity;GO:0032259,biological_process,methylation;GO:0005634,cellular_compone…	K11420,ko04211,Longevity regulating pathway;K11420,ko00310,Lysine degradation
Solyc04g007970.2	456.357	448.063	428.482	164.25	167.775	168.378	1.57779	8.09009	975.343	7.02621e-12	2.29682e-09	V5KX13,Ubiquitin-conjugating enzyme variant	NP_001274294.1,ubiquitin-conjugating enzyme E2 variant 1B-like	PF00179,Ubiquitin-conjugating enzyme	IPR016135,Ubiquitin-conjugating enzyme/RWD-like;IPR000608,Ubiquitin-conjugating enzyme E2	KOG0896,Ubiquitin-conjugating enzyme E2;ENOG4111MDW,-	-	-
Solyc03g114380.2	2.49733	2.47681	2.70211	14.0226	13.6815	14.0819	-2.27571	4.41573	971.972	7.15657e-12	2.29839e-09	K4BKU0,Kinesin-like protein	XP_004236102.1,kinesin-like protein KIN-8A isoform X2	PF00225,Kinesin motor domain	IPR027640,Kinesin-like protein;IPR019821,Kinesin motor domain, conserved site;IPR001752,Kinesin motor domain;IPR036961,Kinesin motor domain superfamily;IPR027417,P-loop containing nucleoside triphosphate hydrolase	COG5059,Kinesin-like protein;KOG0242,Kinesin-like protein	GO:0003777,molecular_function,microtubule motor activity;GO:0005874,cellular_component,microtubule;GO:0005871,cellular_component,kinesin complex;GO:0003774,molecular_function,motor activity;GO:0016887,molecular_function,ATPase activity;GO:0008017,molecular_function,microtubule binding;GO:0007018,biological_process,microtubule-based movement;GO:0000166,molecular_function,nucleotide binding;GO:0005…	-
Solyc04g070970.2	27.7022	20.8675	22.54	0.815416	0.662018	0.789418	5.13189	4.97281	1559.39	7.34044e-12	2.3168e-09	K4BT89,Uncharacterized protein	XP_010320061.1,ABC transporter G family member 22-like isoform X2	PF01061,ABC-2 type transporter;PF00005,ABC transporter	IPR017871,ABC transporter, conserved site;IPR003593,AAA+ ATPase domain;IPR013525,ABC-2 type transporter;IPR003439,ABC transporter-like;IPR027417,P-loop containing nucleoside triphosphate hydrolase	COG1131,ABC-type multidrug transport system, ATPase component;KOG0061,Transporter, ABC superfamily (Breast cancer resistance protein)	GO:0042626,molecular_function,ATPase activity, coupled to transmembrane movement of substances;GO:0055085,biological_process,transmembrane transport;GO:0005886,cellular_component,plasma membrane;GO:0016020,cellular_component,membrane;GO:0016887,molecular_function,ATPase activity;GO:0000166,molecular_function,nucleotide binding;GO:0005524,molecular_function,ATP binding;GO:0016021,cellular_componen…	-
Solyc05g009100.2	7.43511	7.43785	6.41632	32.9398	30.8423	32.8228	-2.02017	5.3501	963.015	7.51719e-12	2.3279e-09	K4BX84,Uncharacterized protein	XP_019069622.1,probable leucine-rich repeat receptor-like protein kinase At1g68400	PF00069,Protein kinase domain;PF08263,Leucine rich repeat N-terminal domain	IPR001611,Leucine-rich repeat;IPR013210,Leucine-rich repeat-containing N-terminal, plant-type;IPR032675,Leucine-rich repeat domain superfamily;IPR011009,Protein kinase-like domain superfamily;IPR017441,Protein kinase, ATP binding site;IPR000719,Protein kinase domain	ENOG4111API,-;ENOG410IKP2,-	GO:0004672,molecular_function,protein kinase activity;GO:0016020,cellular_component,membrane;GO:0006468,biological_process,protein phosphorylation;GO:0000166,molecular_function,nucleotide binding;GO:0005524,molecular_function,ATP binding;GO:0016021,cellular_component,integral component of membrane	-
Solyc02g082740.1	58.3461	54.5778	47.6647	9.90961	10.9087	9.5637	2.56215	4.24681	960.318	7.62996e-12	2.3279e-09	K4BAE4,Dirigent protein	-	PF03018,irigent-like protein	IPR004265,Dirigent protein	ENOG410YZ0B,-;ENOG410IX4W,-	GO:0048046,cellular_component,apoplast;GO:0005576,cellular_component,extracellular region	-
Solyc03g117490.2	15.1744	14.276	13.5047	3.8567	3.94001	3.74527	2.05819	4.18367	948.856	8.13222e-12	2.44047e-09	K4BLQ1,Uncharacterized protein	XP_004235901.1,glycerol kinase	PF02782,Y family of carbohydrate kinases, C-terminal domain;PF00370,Y family of carbohydrate kinases, N-terminal domain	IPR018484,Carbohydrate kinase, FGGY, N-terminal;IPR005999,Glycerol kinase;IPR000577,Carbohydrate kinase, FGGY;IPR018485,Carbohydrate kinase, FGGY, C-terminal;IPR018483,Carbohydrate kinase, FGGY, conserved site	KOG2517,Ribulose kinase and related carbohydrate kinases;COG0554,Glycerol kinase	GO:0005975,biological_process,carbohydrate metabolic process;GO:0046167,biological_process,glycerol-3-phosphate biosynthetic process;GO:0004370,molecular_function,glycerol kinase activity;GO:0006071,biological_process,glycerol metabolic process;GO:0006072,biological_process,glycerol-3-phosphate metabolic process;GO:0005739,cellular_component,mitochondrion;GO:0016773,molecular_function,phosphotran…	K00864,ko04626,Plant-pathogen interaction;K00864,ko03320,PPAR signaling pathway;K00864,ko00561,Glycerolipid metabolism
Solyc09g092330.1	129.807	112.425	119.451	33.7512	36.9352	35.8662	1.9284	6.77557	922.269	9.45639e-12	2.74032e-09	K4CWQ9,Uncharacterized protein	XP_004247883.1,UDP-glucuronate 4-epimerase 6	PF07993,Male sterility protein;PF01370,NAD dependent epimerase/dehydratase family;PF02719,Polysaccharide biosynthesis protein;PF01073,3-beta hydroxysteroid dehydrogenase/isomerase family;PF04321,RmlD substrate binding domain;PF16363,P-mannose 4,6 dehydratase	IPR036291,NAD(P)-binding domain superfamily;IPR008089,Nucleotide sugar epimerase;IPR016040,NAD(P)-binding domain	ENOG410IU3F,-;COG0451,Nucleoside-diphosphate-sugar epimerases	GO:0005975,biological_process,carbohydrate metabolic process;GO:0016857,molecular_function,racemase and epimerase activity, acting on carbohydrates and derivatives;GO:0016021,cellular_component,integral component of membrane;GO:0016020,cellular_component,membrane	K08679,ko00500,Starch and sucrose metabolism;K08679,ko00520,Amino sugar and nucleotide sugar metabolism
Solyc01g006870.2	66.7995	62.1115	67.3055	17.3502	18.6507	16.3611	2.07116	6.59836	921.554	9.49539e-12	2.74032e-09	K4ASQ3,Uncharacterized protein	XP_004228609.1,uncharacterized protein LOC101243920 isoform X1	PF01852,START domain	IPR023393,START-like domain superfamily;IPR002913,START domain	ENOG410IIBE,-;ENOG41102WW,-	GO:0008289,molecular_function,lipid binding	-
Solyc10g075100.1	966.33	964.291	984.632	297.743	316.515	332.539	1.78873	7.83928	917.528	9.7186e-12	2.74032e-09	Q4A1N1,Non-specific lipid-transfer protein	NP_001234735.1,non-specific lipid transfer protein precursor	PF00234,Protease inhibitor/seed storage/LTP family	IPR016140,Bifunctional inhibitor/plant lipid transfer protein/seed storage helical domain;IPR036312,Bifunctional inhibitor/plant lipid transfer protein/seed storage helical domain superfamily;IPR000528,Plant lipid transfer protein/Par allergen	ENOG410YWBC,-;ENOG410J475,-	GO:0006869,biological_process,lipid transport;GO:0008289,molecular_function,lipid binding;GO:0016020,cellular_component,membrane	-
Solyc11g071730.1	7.64043	8.20389	7.99702	31.1169	29.907	32.4496	-1.80528	6.22802	917.322	9.73019e-12	2.74032e-09	K4DAN0,Uncharacterized protein	XP_010313480.1,kinesin-like protein KIN-12E	PF00225,Kinesin motor domain	IPR027640,Kinesin-like protein;IPR019821,Kinesin motor domain, conserved site;IPR001752,Kinesin motor domain;IPR036961,Kinesin motor domain superfamily;IPR027417,P-loop containing nucleoside triphosphate hydrolase	COG5059,Kinesin-like protein;KOG4280,Kinesin-like protein	GO:0005871,cellular_component,kinesin complex;GO:0003777,molecular_function,microtubule motor activity;GO:0016887,molecular_function,ATPase activity;GO:0008017,molecular_function,microtubule binding;GO:0007018,biological_process,microtubule-based movement;GO:0003774,molecular_function,motor activity;GO:0000166,molecular_function,nucleotide binding;GO:0005524,molecular_function,ATP binding	-
Solyc05g014560.2	40.5011	40.7299	44.7498	9.9471	10.3465	10.1129	2.21781	5.0488	912.557	1.00028e-11	2.77443e-09	K4BYH5,Uncharacterized protein	XP_004239186.1,3-oxoacyl-	PF08659,KR domain;PF13561,noyl-(Acyl carrier protein) reductase;PF00106,short chain dehydrogenase	IPR036291,NAD(P)-binding domain superfamily;IPR020904,Short-chain dehydrogenase/reductase, conserved site;IPR002347,Short-chain dehydrogenase/reductase SDR;IPR011284,3-oxoacyl-(acyl-carrier-protein) reductase	COG1028,Dehydrogenases with different specificities (related to short-chain alcohol dehydrogenases);KOG1200,Mitochondrial/plastidial beta-ketoacyl-ACP reductase	GO:0051287,molecular_function,NAD binding;GO:0055114,biological_process,oxidation-reduction process;GO:0016491,molecular_function,oxidoreductase activity;GO:0004316,molecular_function,3-oxoacyl-[acyl-carrier-protein] reductase (NADPH) activity;GO:0006633,biological_process,fatty acid biosynthetic process	K00059,ko01212,Fatty acid metabolism;K00059,ko01040,Biosynthesis of unsaturated fatty acids;K00059,ko00061,Fatty acid biosynthesis;K00059,ko00780,Biotin metabolism
Solyc07g065210.2	10.5424	11.2202	11.7087	52.4734	50.0407	54.7789	-2.06545	6.86333	907.555	1.02989e-11	2.81391e-09	K4CHK0,Uncharacterized protein	-	PF00225,Kinesin motor domain	IPR036961,Kinesin motor domain superfamily;IPR027640,Kinesin-like protein;IPR001752,Kinesin motor domain;IPR027417,P-loop containing nucleoside triphosphate hydrolase	COG5059,Kinesin-like protein;KOG4280,Kinesin-like protein	GO:0005871,cellular_component,kinesin complex;GO:0005524,molecular_function,ATP binding;GO:0008017,molecular_function,microtubule binding;GO:0007018,biological_process,microtubule-based movement;GO:0003774,molecular_function,motor activity;GO:0000166,molecular_function,nucleotide binding;GO:0003777,molecular_function,microtubule motor activity;GO:0008574,molecular_function,ATP-dependent microtubu…	-
Solyc01g102610.2	72.5853	67.0111	60.9489	20.2833	20.1236	18.6395	1.92592	6.8374	895.909	1.10294e-11	2.90714e-09	K4B1I9,Uncharacterized protein	XP_004230384.1,ferric reduction oxidase 6	PF08030,erric reductase NAD binding domain;PF08022,AD-binding domain;PF01794,erric reductase like transmembrane component	IPR017927,Ferredoxin reductase-type FAD-binding domain;IPR017938,Riboflavin synthase-like beta-barrel;IPR013130,Ferric reductase transmembrane component-like domain;IPR000778,Cytochrome b245, heavy chain;IPR013112,FAD-binding 8;IPR013121,Ferric reductase, NAD binding domain	KOG0039,Ferric reductase, NADH/NADPH oxidase and related proteins;ENOG410XNZY,-	GO:0055114,biological_process,oxidation-reduction process;GO:0016491,molecular_function,oxidoreductase activity;GO:0016021,cellular_component,integral component of membrane;GO:0016020,cellular_component,membrane	-
Solyc01g005120.2	1.9225	1.91733	1.73795	12.0177	11.5247	11.8785	-2.50396	3.29909	894.737	1.11063e-11	2.90714e-09	K4AS79,Xyloglucan endotransglucosylase/hydrolase	XP_004228752.1,probable xyloglucan endotransglucosylase/hydrolase protein 28	PF00722,lycosyl hydrolases family 16;PF06955,Xyloglucan endo-transglycosylase (XET) C-terminus	IPR000757,Glycoside hydrolase family 16;IPR013320,Concanavalin A-like lectin/glucanase domain superfamily;IPR016455,Xyloglucan endotransglucosylase/hydrolase;IPR010713,Xyloglucan endo-transglycosylase, C-terminal	COG2273,Beta-glucanase/Beta-glucan synthetase;ENOG410IGGJ,-	GO:0016798,molecular_function,hydrolase activity, acting on glycosyl bonds;GO:0042546,biological_process,cell wall biogenesis;GO:0016787,molecular_function,hydrolase activity;GO:0010411,biological_process,xyloglucan metabolic process;GO:0005975,biological_process,carbohydrate metabolic process;GO:0005618,cellular_component,cell wall;GO:0071555,biological_process,cell wall organization;GO:0016740,…	-
Solyc09g015080.2	18.6533	16.893	16.1224	65.526	65.2518	62.8323	-1.74279	6.03712	894.295	1.11354e-11	2.90714e-09	K4CRY1,Uncharacterized protein	XP_004246302.1,patellin-6	PF03765,CRAL/TRIO, N-terminal domain;PF00650,CRAL/TRIO domain	IPR009038,GOLD domain;IPR001251,CRAL-TRIO lipid binding domain;IPR036273,CRAL/TRIO, N-terminal domain superfamily;IPR036598,GOLD domain superfamily;IPR011074,CRAL/TRIO, N-terminal domain;IPR036865,CRAL-TRIO lipid binding domain superfamily	ENOG410XRSQ,-;KOG1471,Phosphatidylinositol transfer protein SEC14 and related proteins	-	-
Solyc03g026020.2	36.9802	37.0322	35.1641	10.7673	11.6453	12.36	1.81659	5.30223	892.193	1.12754e-11	2.90714e-09	K4BF75,Uncharacterized protein	XP_004234371.1,heat stress transcription factor B-2a	PF00447,HSF-type DNA-binding	IPR000232,Heat shock factor (HSF)-type, DNA-binding;IPR027725,Heat shock transcription factor family;IPR036390,Winged helix DNA-binding domain superfamily;IPR036388,Winged helix-like DNA-binding domain superfamily	COG5169,Heat shock transcription factor;KOG0627,Heat shock transcription factor	GO:0003677,molecular_function,DNA binding;GO:0043565,molecular_function,sequence-specific DNA binding;GO:0003700,molecular_function,DNA binding transcription factor activity;GO:0006355,biological_process,regulation of transcription, DNA-templated;GO:0010200,biological_process,response to chitin;GO:0005634,cellular_component,nucleus	-
Solyc09g097860.2	2.92341	3.38884	3.04775	15.5276	14.9917	14.6775	-2.1074	5.23764	885.192	1.17566e-11	2.97308e-09	K4CWV8,Uncharacterized protein	XP_010326953.1,kinesin-like protein KIN-12B	PF00225,Kinesin motor domain	IPR027640,Kinesin-like protein;IPR019821,Kinesin motor domain, conserved site;IPR001752,Kinesin motor domain;IPR036961,Kinesin motor domain superfamily;IPR027417,P-loop containing nucleoside triphosphate hydrolase	COG5059,Kinesin-like protein;KOG4280,Kinesin-like protein	GO:0003777,molecular_function,microtubule motor activity;GO:0005871,cellular_component,kinesin complex;GO:0003774,molecular_function,motor activity;GO:0008017,molecular_function,microtubule binding;GO:0007018,biological_process,microtubule-based movement;GO:0000166,molecular_function,nucleotide binding;GO:0005524,molecular_function,ATP binding;GO:0008574,molecular_function,ATP-dependent microtubu…	-
Solyc02g071380.2	21.8905	22.9941	17.7297	3.49061	3.58128	3.67221	2.70406	4.16244	883.789	1.1856e-11	2.97308e-09	K4B8B4,Uncharacterized protein	XP_004233006.1,protein SRG1	PF03171,2OG-Fe(II) oxygenase superfamily;PF14226,non-haem dioxygenase in morphine synthesis N-terminal	IPR005123,Oxoglutarate/iron-dependent dioxygenase;IPR027443,Isopenicillin N synthase-like;IPR026992,Non-haem dioxygenase N-terminal domain	KOG0143,Iron/ascorbate family oxidoreductases;COG3491,Isopenicillin N synthase and related dioxygenases	GO:0055114,biological_process,oxidation-reduction process;GO:0016491,molecular_function,oxidoreductase activity;GO:0046872,molecular_function,metal ion binding	-
Solyc11g010920.1	6.89879	7.13497	7.25845	30.5326	27.934	30.266	-1.89315	5.92533	869.794	1.29035e-11	3.19204e-09	K4D5Q0,Uncharacterized protein	-	PF11721,i-glucose binding within endoplasmic reticulum;PF00225,Kinesin motor domain	IPR019821,Kinesin motor domain, conserved site;IPR027417,P-loop containing nucleoside triphosphate hydrolase;IPR001752,Kinesin motor domain;IPR021720,Malectin;IPR036961,Kinesin motor domain superfamily;IPR027640,Kinesin-like protein	COG5059,Kinesin-like protein;KOG0239,Kinesin (KAR3 subfamily)	GO:0005871,cellular_component,kinesin complex;GO:0005524,molecular_function,ATP binding;GO:0016887,molecular_function,ATPase activity;GO:0008017,molecular_function,microtubule binding;GO:0007018,biological_process,microtubule-based movement;GO:0003774,molecular_function,motor activity;GO:0000166,molecular_function,nucleotide binding;GO:0003777,molecular_function,microtubule motor activity	-
Solyc11g019910.1	20.0591	19.0528	17.9364	116.307	141.233	150.156	-2.67167	5.45423	928.594	1.32479e-11	3.23355e-09	K4D6U4,Uncharacterized protein	XP_004250403.1,21 kDa protein-like	PF04043,Plant invertase/pectin methylesterase inhibitor	IPR035513,Invertase/pectin methylesterase inhibitor domain superfamily;IPR006501,Pectinesterase inhibitor domain	ENOG411155Q,-;ENOG410J147,-	GO:0043086,biological_process,negative regulation of catalytic activity;GO:0004857,molecular_function,enzyme inhibitor activity	-
Solyc03g121060.2	2.09078	1.98244	1.73567	16.8075	14.7798	15.4403	-2.85737	3.39055	862.737	1.34732e-11	3.24527e-09	G9HPX0,Auxin-responsive protein	NP_001266088.1,IAA26	PF02309,AUX/IAA family	IPR033389,AUX/IAA domain;IPR003311,AUX/IAA protein;IPR000270,PB1 domain	ENOG410INWJ,-;ENOG410YI31,-	GO:0006355,biological_process,regulation of transcription, DNA-templated;GO:0006351,biological_process,transcription, DNA-templated;GO:0005634,cellular_component,nucleus;GO:0009734,biological_process,auxin-activated signaling pathway	K14484,ko04075,Plant hormone signal transduction
Solyc07g053790.1	3.63262	3.85549	3.66123	15.0955	14.8609	15.3673	-1.85802	4.39383	857.075	1.3952e-11	3.31694e-09	K4CFS4,Uncharacterized protein	XP_010323749.1,protein TPX2	PF12214,Cell cycle regulated microtubule associated protein;PF06886,Targeting protein for Xklp2 (TPX2)	IPR027330,TPX2 central domain;IPR009675,TPX2;IPR027329,TPX2, C-terminal	ENOG410JR1W,-;ENOG410ZTMD,-	GO:0005819,cellular_component,spindle;GO:0005874,cellular_component,microtubule;GO:0060236,biological_process,regulation of mitotic spindle organization;GO:0032147,biological_process,activation of protein kinase activity	-
TAP1	73.4147	70.5362	60.0174	5.45306	5.37347	6.98271	3.68497	5.67251	1249.92	1.53537e-11	3.45408e-09	M1C184,Peroxidase	XP_006347168.1,suberization-associated anionic peroxidase	PF00141,Peroxidase	IPR019794,Peroxidase, active site;IPR002016,Haem peroxidase, plant/fungal/bacterial;IPR033905,Secretory peroxidase;IPR010255,Haem peroxidase;IPR019793,Peroxidases heam-ligand binding site;IPR000823,Plant peroxidase	-	GO:0046872,molecular_function,metal ion binding;GO:0098869,biological_process,cellular oxidant detoxification;GO:0016491,molecular_function,oxidoreductase activity;GO:0006979,biological_process,response to oxidative stress;GO:0042744,biological_process,hydrogen peroxide catabolic process;GO:0055114,biological_process,oxidation-reduction process;GO:0020037,molecular_function,heme binding;GO:000460…	K00430,ko00940,Phenylpropanoid biosynthesis
Solyc09g015170.2	11.5179	11.3673	12.7385	55.7992	57.0225	62.3854	-2.12976	6.56237	841.381	1.53884e-11	3.45408e-09	K4CRY9,Uncharacterized protein	-	PF13855,Leucine rich repeat;PF00069,Protein kinase domain;PF08263,Leucine rich repeat N-terminal domain;PF00560,Leucine Rich Repeat	IPR001611,Leucine-rich repeat;IPR013210,Leucine-rich repeat-containing N-terminal, plant-type;IPR032675,Leucine-rich repeat domain superfamily;IPR011009,Protein kinase-like domain superfamily;IPR003591,Leucine-rich repeat, typical subtype;IPR000719,Protein kinase domain	COG0515,Serine/threonine protein kinase;ENOG410IHIJ,-;COG4886,Leucine-rich repeat (LRR) protein	GO:0016021,cellular_component,integral component of membrane;GO:0009505,cellular_component,plant-type cell wall;GO:0005618,cellular_component,cell wall;GO:0005886,cellular_component,plasma membrane;GO:0004672,molecular_function,protein kinase activity;GO:0016020,cellular_component,membrane;GO:0006468,biological_process,protein phosphorylation;GO:0005524,molecular_function,ATP binding;GO:0009506,c…	-
Solyc01g057000.2	37.8857	33.1488	31.8294	9.97759	9.90864	9.76467	1.95694	5.14471	840.689	1.54557e-11	3.45408e-09	K4AVR4,Uncharacterized protein	NP_001306106.1,universal stress protein isoform 1	PF00582,Universal stress protein family	IPR006016,UspA;IPR014729,Rossmann-like alpha/beta/alpha sandwich fold;IPR006015,Universal stress protein A	ENOG410IZKU,-;COG0589,Universal stress protein UspA and related nucleotide-binding proteins	GO:0006950,biological_process,response to stress	-
Solyc04g057930.2	27.0763	24.369	23.2029	8.21749	8.38685	8.49092	1.73607	5.51198	839.25	1.55967e-11	3.45408e-09	K4BSY6,Uncharacterized protein	XP_004237363.1,probable receptor-like serine/threonine-protein kinase At5g57670	PF00069,Protein kinase domain;PF00582,Universal stress protein family	IPR006016,UspA;IPR014729,Rossmann-like alpha/beta/alpha sandwich fold;IPR011009,Protein kinase-like domain superfamily;IPR017441,Protein kinase, ATP binding site;IPR008271,Serine/threonine-protein kinase, active site;IPR000719,Protein kinase domain	COG0515,Serine/threonine protein kinase;ENOG410IEG5,-	GO:0004675,molecular_function,transmembrane receptor protein serine/threonine kinase activity;GO:0007166,biological_process,cell surface receptor signaling pathway;GO:0005886,cellular_component,plasma membrane;GO:0004672,molecular_function,protein kinase activity;GO:0006950,biological_process,response to stress;GO:0006468,biological_process,protein phosphorylation;GO:0005524,molecular_function,AT…	-
Solyc05g005080.2	148.821	141.363	146.263	52.8254	55.0604	52.9245	1.60573	8.00476	839.227	1.5599e-11	3.45408e-09	K4BW39,Endoglucanase	NP_001306054.1,endoglucanase 25-like	PF00759,lycosyl hydrolase family 9	IPR012341,Six-hairpin glycosidase-like superfamily;IPR001701,Glycoside hydrolase family 9;IPR033126,Glycosyl hydrolases family 9, Asp/Glu active sites;IPR008928,Six-hairpin glycosidase superfamily	ENOG410IE9Y,-;ENOG410XP0H,-	GO:0016798,molecular_function,hydrolase activity, acting on glycosyl bonds;GO:0000272,biological_process,polysaccharide catabolic process;GO:0016787,molecular_function,hydrolase activity;GO:0005975,biological_process,carbohydrate metabolic process;GO:0003824,molecular_function,catalytic activity;GO:0004553,molecular_function,hydrolase activity, hydrolyzing O-glycosyl compounds;GO:0008810,molecula…	-
Solyc03g119220.2	3.5006	3.4992	3.76045	15.5304	16.4667	17.2171	-2.02472	4.97687	837.215	1.57987e-11	3.45408e-09	K4BM71,Kinesin-like protein	XP_004235748.1,kinesin-like protein NACK1;XP_010318630.1,-	PF00225,Kinesin motor domain;PF11995,omain of unknown function (DUF3490)	IPR019821,Kinesin motor domain, conserved site;IPR027417,P-loop containing nucleoside triphosphate hydrolase;IPR001752,Kinesin motor domain;IPR021881,NPK1-activating kinesin-like protein, C-terminal;IPR036961,Kinesin motor domain superfamily;IPR027640,Kinesin-like protein	COG5059,Kinesin-like protein;KOG0242,Kinesin-like protein	GO:0005874,cellular_component,microtubule;GO:0005871,cellular_component,kinesin complex;GO:0003774,molecular_function,motor activity;GO:0005524,molecular_function,ATP binding;GO:0016887,molecular_function,ATPase activity;GO:0008017,molecular_function,microtubule binding;GO:0007018,biological_process,microtubule-based movement;GO:0000166,molecular_function,nucleotide binding;GO:0003777,molecular_f…	-
Solyc11g062440.1	36.3963	39.2708	34.546	132.312	148.927	150.252	-1.80441	7.23253	836.708	1.58496e-11	3.45408e-09	K4D955,Uncharacterized protein	XP_004250887.1,L-ascorbate oxidase	PF00394,Multicopper oxidase;PF07731,Multicopper oxidase;PF07732,Multicopper oxidase	IPR001117,Multicopper oxidase, type 1;IPR008972,Cupredoxin;IPR011707,Multicopper oxidase, type 3;IPR017760,L-ascorbate oxidase, plants;IPR002355,Multicopper oxidase, copper-binding site;IPR011706,Multicopper oxidase, type 2;IPR034267,Ascorbate oxidase, third cupredoxin domain;IPR033138,Multicopper oxidases, conserved site	KOG1263,Multicopper oxidases;COG2132,Putative multicopper oxidases	GO:0016722,molecular_function,oxidoreductase activity, oxidizing metal ions;GO:0046872,molecular_function,metal ion binding;GO:0016491,molecular_function,oxidoreductase activity;GO:0005507,molecular_function,copper ion binding;GO:0055114,biological_process,oxidation-reduction process;GO:0005576,cellular_component,extracellular region	K00423,ko00053,Ascorbate and aldarate metabolism
Solyc03g116710.2	23.8183	21.8456	23.6369	5.49579	5.83477	5.83843	2.17978	3.94485	831.426	1.63908e-11	3.52999e-09	K4BLH3,Uncharacterized protein	XP_004235956.1,protein LURP-one-related 5	PF04525,LURP-one-related	IPR025659,Tubby-like, C-terminal;IPR038595,LURP-one-related superfamily;IPR007612,LURP-one-related	ENOG410IUDK,-;ENOG410YKW3,-	-	-
Solyc08g077460.2	117.526	115.777	110.104	48.4478	49.3015	48.0026	1.4005	7.28897	829.342	1.66102e-11	3.53566e-09	K4CNA5,Uncharacterized protein	XP_004245850.1,BOI-related E3 ubiquitin-protein ligase 1	PF13920,Zinc finger, C3HC4 type (RING finger)	IPR001841,Zinc finger, RING-type;IPR017066,E3 ubiquitin-protein ligase BOI-like;IPR013083,Zinc finger, RING/FYVE/PHD-type	KOG1100,Predicted E3 ubiquitin ligase;ENOG4111S1X,-	-	-
Solyc11g070130.1	571.733	583.392	578.248	216.597	220.944	233.793	1.53419	7.34914	816.422	1.80518e-11	3.79835e-09	Q8VWR0,Profilin	NP_001234138.1,profilin	PF00235,Profilin	IPR027310,Profilin conserved site;IPR005455,Profilin;IPR036140,Profilin superfamily	KOG1755,Profilin;ENOG41126PD,-	GO:0015629,cellular_component,actin cytoskeleton;GO:0005938,cellular_component,cell cortex;GO:0042989,biological_process,sequestering of actin monomers;GO:0005856,cellular_component,cytoskeleton;GO:0003785,molecular_function,actin monomer binding;GO:0003779,molecular_function,actin binding	K05759,ko05131,Shigellosis;K05759,ko04013,MAPK signaling pathway - fly;K05759,ko04015,Rap1 signaling pathway;K05759,ko04810,Regulation of actin cytoskeleton;K05759,ko05132,Salmonella infection
Solyc04g064690.2	124.234	115.832	112.316	37.1052	33.4886	32.0599	1.9416	6.6138	809.668	1.88642e-11	3.90448e-09	K4BT60,Peroxidase	-	PF00141,Peroxidase	IPR000823,Plant peroxidase;IPR019793,Peroxidases heam-ligand binding site;IPR033905,Secretory peroxidase;IPR010255,Haem peroxidase;IPR002016,Haem peroxidase, plant/fungal/bacterial	-	GO:0009664,biological_process,plant-type cell wall organization;GO:0009505,cellular_component,plant-type cell wall;GO:0046872,molecular_function,metal ion binding;GO:0098869,biological_process,cellular oxidant detoxification;GO:0016491,molecular_function,oxidoreductase activity;GO:0009506,cellular_component,plasmodesma;GO:0006979,biological_process,response to oxidative stress;GO:0055114,biologic…	-
Solyc10g049740.1	0.284554	0.25612	0.27022	4.21112	3.71063	3.8066	-3.68467	2.30139	807.06	1.91896e-11	3.90448e-09	K4D0D1,Uncharacterized protein	-	PF00271,Helicase conserved C-terminal domain;PF00176,SNF2 family N-terminal domain;PF00097,Zinc finger, C3HC4 type (RING finger)	IPR017907,Zinc finger, RING-type, conserved site;IPR027417,P-loop containing nucleoside triphosphate hydrolase;IPR000330,SNF2-related, N-terminal domain;IPR001841,Zinc finger, RING-type;IPR013083,Zinc finger, RING/FYVE/PHD-type;IPR038718,SNF2-like, N-terminal domain superfamily;IPR018957,Zinc finger, C3HC4 RING-type;IPR014001,Helicase superfamily 1/2, ATP-binding domain;IPR001650,Helicase, C-term…	COG0553,Superfamily II DNA/RNA helicases, SNF2 family;KOG1002,Nucleotide excision repair protein RAD16	GO:0005524,molecular_function,ATP binding;GO:0046872,molecular_function,metal ion binding	-
Solyc10g008210.2	4.8288	5.37122	5.18735	20.3623	20.7046	21.2984	-1.85258	5.13605	807.008	1.91961e-11	3.90448e-09	K4CXZ8,Uncharacterized protein	XP_010327080.1,protein TPX2-like isoform X2	PF12214,Cell cycle regulated microtubule associated protein;PF06886,Targeting protein for Xklp2 (TPX2)	IPR027330,TPX2 central domain;IPR009675,TPX2;IPR027329,TPX2, C-terminal	ENOG410JR1W,-;ENOG410ZTMD,-	GO:0032147,biological_process,activation of protein kinase activity;GO:0005874,cellular_component,microtubule;GO:0005819,cellular_component,spindle;GO:0060236,biological_process,regulation of mitotic spindle organization	-
Solyc12g087980.1	27.7953	22.7129	28.9681	1.23689	1.46285	1.56025	4.39644	4.30367	1130.97	1.96981e-11	3.91831e-09	K4DGL9,Uncharacterized protein	XP_004252810.1,protein ECERIFERUM 1	PF02458,Transferase family	IPR023213,Chloramphenicol acetyltransferase-like domain superfamily;IPR003480,Transferase	ENOG410YCVD,-;ENOG410IF4T,-	GO:0016747,molecular_function,transferase activity, transferring acyl groups other than amino-acyl groups	-
Solyc07g006220.1	40.9784	38.4886	36.7195	13.5636	13.4132	14.264	1.65839	5.10921	801.008	1.99705e-11	3.91831e-09	K4CB93,Uncharacterized protein	XP_010323223.1,UDP-glucuronate 4-epimerase 1	PF07993,Male sterility protein;PF01370,NAD dependent epimerase/dehydratase family;PF02719,Polysaccharide biosynthesis protein;PF01073,3-beta hydroxysteroid dehydrogenase/isomerase family;PF04321,RmlD substrate binding domain;PF16363,P-mannose 4,6 dehydratase	IPR036291,NAD(P)-binding domain superfamily;IPR008089,Nucleotide sugar epimerase;IPR016040,NAD(P)-binding domain	ENOG410IU3F,-;COG0451,Nucleoside-diphosphate-sugar epimerases	GO:0005975,biological_process,carbohydrate metabolic process;GO:0016857,molecular_function,racemase and epimerase activity, acting on carbohydrates and derivatives;GO:0016021,cellular_component,integral component of membrane;GO:0016020,cellular_component,membrane	K08679,ko00500,Starch and sucrose metabolism;K08679,ko00520,Amino sugar and nucleotide sugar metabolism
Solyc02g070280.2	0.733983	0.570307	0.589549	10.1753	8.40364	8.50993	-3.67527	3.20054	800.988	1.99731e-11	3.91831e-09	K4B810,Uncharacterized protein	-	PF13520,Amino acid permease;PF13906,C-terminus of AA_permease	IPR029485,Cationic amino acid transporter, C-terminal;IPR002293,Amino acid/polyamine transporter I	KOG1286,Amino acid transporters;COG0531,Amino acid transporters	GO:0055085,biological_process,transmembrane transport;GO:0022857,molecular_function,transmembrane transporter activity;GO:0016021,cellular_component,integral component of membrane;GO:0016020,cellular_component,membrane	-
Solyc08g067960.2	53.3592	63.2823	62.4154	12.4756	13.2823	12.4696	2.39427	5.89307	852.692	2.06463e-11	3.91831e-09	K4CM20,Uncharacterized protein	XP_004245246.1,E3 ubiquitin-protein ligase MIEL1;XP_004245247.1,-;XP_010325159.1,-	PF05495,CHY zinc finger;PF14599,Zinc-ribbon;PF13445,RING-type zinc-finger	IPR037275,Zinc finger, CTCHY-type superfamily;IPR037274,Zinc finger, CHY-type superfamily;IPR001841,Zinc finger, RING-type;IPR017921,Zinc finger, CTCHY-type;IPR013083,Zinc finger, RING/FYVE/PHD-type;IPR027370,RING-type zinc-finger, LisH dimerisation motif;IPR008913,Zinc finger, CHY-type	KOG1940,Zn-finger protein;ENOG410XXHF,-	GO:0008270,molecular_function,zinc ion binding;GO:0046872,molecular_function,metal ion binding	K10144,ko04120,Ubiquitin mediated proteolysis;K10144,ko04115,p53 signaling pathway;K10144,ko05162,Measles
Solyc04g016180.2	1.35118	1.18796	0.964377	11.1207	10.8131	12.4331	-3.13655	3.46606	794.934	2.07924e-11	3.91831e-09	K4BQB8,Uncharacterized protein	-	PF04577,Protein of unknown function (DUF563)	IPR007657,Glycosyltransferase 61	ENOG410ZHQA,-;KOG4698,Uncharacterized conserved protein	GO:0016757,molecular_function,transferase activity, transferring glycosyl groups;GO:0016021,cellular_component,integral component of membrane;GO:0016020,cellular_component,membrane	-
Solyc03g080060.1	32.6651	33.6046	35.0651	8.37789	7.06454	7.89709	2.28324	5.37852	794.413	2.08647e-11	3.91831e-09	A0A0K1U1X9,Clade XV lectin receptor kinase	XP_004235037.1,L-type lectin-domain containing receptor kinase VIII.2	PF00069,Protein kinase domain;PF00139,Legume lectin domain	IPR013320,Concanavalin A-like lectin/glucanase domain superfamily;IPR011009,Protein kinase-like domain superfamily;IPR001220,Legume lectin domain;IPR000719,Protein kinase domain	-	GO:0016301,molecular_function,kinase activity;GO:0016310,biological_process,phosphorylation;GO:0030246,molecular_function,carbohydrate binding;GO:0004672,molecular_function,protein kinase activity;GO:0016020,cellular_component,membrane;GO:0006468,biological_process,protein phosphorylation;GO:0005524,molecular_function,ATP binding;GO:0016021,cellular_component,integral component of membrane	-
Solyc03g121080.2	4.0681	4.54699	4.15142	19.3305	19.7307	22.1259	-2.09505	4.70363	794.342	2.08746e-11	3.91831e-09	K4BMQ7,Uncharacterized protein	XP_004235638.2,uncharacterized protein LOC101253763	-	-	ENOG410J70Q,-;ENOG4111C1N,-	-	-
Solyc06g035580.2	510.226	432.38	517.19	11.5427	12.2995	9.4972	5.61645	8.99813	1766.55	2.09764e-11	3.91831e-09	K4C4T0,Uncharacterized protein	NP_001304261.1,protein HOTHEAD precursor	PF00732,MC oxidoreductase;PF05199,MC oxidoreductase	IPR012132,Glucose-methanol-choline oxidoreductase;IPR036188,FAD/NAD(P)-binding domain superfamily;IPR000172,Glucose-methanol-choline oxidoreductase, N-terminal;IPR007867,Glucose-methanol-choline oxidoreductase, C-terminal	COG2303,Choline dehydrogenase and related flavoproteins;KOG1238,Glucose dehydrogenase/choline dehydrogenase/mandelonitrile lyase (GMC oxidoreductase family)	GO:0055114,biological_process,oxidation-reduction process;GO:0050660,molecular_function,flavin adenine dinucleotide binding;GO:0016614,molecular_function,oxidoreductase activity, acting on CH-OH group of donors	-
Solyc11g065000.1	43.1585	38.7593	36.1698	11.7925	11.6047	11.1017	1.93667	4.95686	787.01	2.19258e-11	4.05427e-09	K4D9B3,Uncharacterized protein	XP_004250900.1,F-box protein At2g32560 isoform X2	PF00646,-box domain	IPR036047,F-box-like domain superfamily;IPR001810,F-box domain	ENOG410ZFSG,-;ENOG410IJP6,-	-	-
Solyc04g078940.2	10.256	9.80562	10.5789	43.8887	41.8341	48.1533	-1.96019	5.89223	782.078	2.26682e-11	4.12274e-09	O04394,Dem protein	NP_001234563.1,dem protein	PF08553,VID27 cytoplasmic protein	IPR015943,WD40/YVTN repeat-like-containing domain superfamily;IPR013863,Vacuolar import/degradation, Vid27-related	KOG2395,Protein involved in vacuole import and degradation;COG5167,Protein involved in vacuole import and degradation	GO:0005829,cellular_component,cytosol;GO:0005886,cellular_component,plasma membrane;GO:0005634,cellular_component,nucleus	-
Solyc01g106750.1	2.86206	3.40189	3.03166	16.0116	15.7511	17.4681	-2.23951	4.46776	781.225	2.27996e-11	4.12274e-09	K4B2P2,Uncharacterized protein	XP_004231381.1,uncharacterized protein LOC101253436	-	-	ENOG410IXNI,-;ENOG410YIIF,-	GO:0016021,cellular_component,integral component of membrane;GO:0016020,cellular_component,membrane	-
Solyc09g075550.2	4.27493	5.07908	4.41981	22.9591	21.5662	24.5067	-2.16087	5.6761	780.117	2.29717e-11	4.12274e-09	K4CVD2,Uncharacterized protein	XP_004247387.1,cellulose synthase-like protein D5	PF03552,Cellulose synthase	IPR005150,Cellulose synthase;IPR029044,Nucleotide-diphospho-sugar transferases	COG1215,Glycosyltransferases, probably involved in cell wall biogenesis;ENOG410IEH4,-	GO:0071669,biological_process,plant-type cell wall organization or biogenesis;GO:0030244,biological_process,cellulose biosynthetic process;GO:0005794,cellular_component,Golgi apparatus;GO:0000919,biological_process,cell plate assembly;GO:0051753,molecular_function,mannan synthase activity;GO:0016760,molecular_function,cellulose synthase (UDP-forming) activity;GO:0016757,molecular_function,transfe…	K00770,ko00500,Starch and sucrose metabolism;K00770,ko00520,Amino sugar and nucleotide sugar metabolism
Solyc04g007150.2	10.785	11.4061	9.53872	39.7733	42.8999	39.7698	-1.78587	5.78388	778.212	2.32712e-11	4.13595e-09	K4BNM2,Uncharacterized protein	-	PF16863,N-terminal barrel of NtMGAM and CtMGAM, maltase-glucoamylase;PF13802,alactose mutarotase-like;PF01055,lycosyl hydrolases family 31	IPR030458,Glycosyl hydrolases family 31, active site;IPR011013,Galactose mutarotase-like domain superfamily;IPR031727,Galactose mutarotase, N-terminal barrel;IPR025887,Glycoside hydrolase family 31, N-terminal domain;IPR000322,Glycoside hydrolase family 31;IPR017853,Glycoside hydrolase superfamily	KOG1065,Maltase glucoamylase and related hydrolases, glycosyl hydrolase family 31;COG1501,Alpha-glucosidases, family 31 of glycosyl hydrolases	GO:0016798,molecular_function,hydrolase activity, acting on glycosyl bonds;GO:0005975,biological_process,carbohydrate metabolic process;GO:0016787,molecular_function,hydrolase activity;GO:0003824,molecular_function,catalytic activity;GO:0004553,molecular_function,hydrolase activity, hydrolyzing O-glycosyl compounds;GO:0030246,molecular_function,carbohydrate binding;GO:0008152,biological_process,m…	-
Solyc05g049990.2	356.938	337.205	375.636	88.5469	78.0069	78.3058	2.29239	7.39807	830.396	2.36305e-11	4.15943e-09	K4C132,Uncharacterized protein	XP_004240096.1,uncharacterized protein LOC101255495 isoform X2	-	-	COG2608,Copper chaperone;KOG1603,Copper chaperone	GO:0005737,cellular_component,cytoplasm;GO:0046914,molecular_function,transition metal ion binding;GO:0046916,biological_process,cellular transition metal ion homeostasis;GO:0030001,biological_process,metal ion transport	-
Solyc04g080600.2	14.0565	15.8446	14.9292	57.7256	55.4184	56.4434	-1.75429	7.40604	773.43	2.40434e-11	4.1918e-09	K4BVD9,Uncharacterized protein	XP_010320397.1,auxilin-like protein 1	-	IPR036869,Chaperone J-domain superfamily;IPR001623,DnaJ domain	ENOG410YGT5,-;KOG0431,Auxilin-like protein and related proteins containing DnaJ domain	GO:0006898,biological_process,receptor-mediated endocytosis;GO:0031982,cellular_component,vesicle	-
Solyc02g079930.2	193.384	183.559	195.482	64.8988	66.2141	60.3387	1.74531	7.30647	768.2	2.49232e-11	4.30419e-09	Q4VUC5,Phosphosulfolactate synthase-related protein	NP_001234653.1,phosphosulfolactate synthase-related protein	PF02679,(2R)-phospho-3-sulfolactate synthase (ComA)	IPR003830,(2R)-phospho-3-sulpholactate synthase, ComA;IPR036112,(2R)-phospho-3-sulpholactate synthase, ComA superfamily;IPR013785,Aldolase-type TIM barrel	ENOG410IKVB,-;COG1809,Uncharacterized conserved protein	GO:0009408,biological_process,response to heat;GO:0010608,biological_process,posttranscriptional regulation of gene expression;GO:0003824,molecular_function,catalytic activity;GO:0010286,biological_process,heat acclimation	-
Solyc01g080750.2	6.92626	7.56931	6.41417	31.7821	32.0292	35.8529	-2.0897	4.41161	761.877	2.60383e-11	4.45474e-09	K4AXW8,Uncharacterized protein	XP_004229496.1,crescerin-1	PF12348,CLASP N terminal	IPR011989,Armadillo-like helical;IPR016024,Armadillo-type fold;IPR024395,CLASP N-terminal domain;IPR034085,TOG domain	KOG2933,Uncharacterized conserved protein;ENOG410XSBP,-	-	-
Solyc11g010620.1	3.1263	3.55171	3.48796	19.8803	17.3789	18.1823	-2.28133	5.32011	759.764	2.64241e-11	4.47889e-09	K4D5M2,Uncharacterized protein	-	-	-	ENOG410IIFV,-;ENOG410YG0K,-	-	-
Solyc06g074120.2	30.0139	25.5295	24.1622	5.16809	5.83868	4.87723	2.48838	5.50575	815.595	2.71286e-11	4.50275e-09	Q7Y0Z7,Bell-like homeodomain protein 2	NP_001234599.1,bell-like homeodomain protein 2;NP_001303282.1,-	PF07526,Associated with HOX;PF05920,Homeobox KN domain	IPR006563,POX domain;IPR008422,Homeobox KN domain;IPR001356,Homeobox domain;IPR009057,Homeobox-like domain superfamily	KOG0773,Transcription factor MEIS1 and related HOX domain proteins;ENOG410XPMQ,-	GO:0006355,biological_process,regulation of transcription, DNA-templated;GO:0003677,molecular_function,DNA binding;GO:0005634,cellular_component,nucleus	-
Solyc11g067190.1	0.665437	0.74641	0.589093	7.56268	7.74821	7.01973	-3.32125	2.52289	755.676	2.71898e-11	4.50275e-09	K4D9X6,Fatty acyl-CoA reductase	XP_004251043.1,alcohol-forming fatty acyl-CoA reductase-like	PF03015,Male sterility protein;PF07993,Male sterility protein;PF01370,NAD dependent epimerase/dehydratase family	IPR033640,Fatty acyl-CoA reductase, C-terminal;IPR036291,NAD(P)-binding domain superfamily;IPR013120,Male sterility, NAD-binding;IPR026055,Fatty acyl-CoA reductase	KOG1221,Acyl-CoA reductase;ENOG410XS7R,-	GO:0006629,biological_process,lipid metabolic process;GO:0010345,biological_process,suberin biosynthetic process;GO:0080019,molecular_function,fatty-acyl-CoA reductase (alcohol-forming) activity;GO:0043231,cellular_component,intracellular membrane-bounded organelle;GO:0016491,molecular_function,oxidoreductase activity;GO:0102965,molecular_function,alcohol-forming fatty acyl-CoA reductase activity…	K13356,ko04146,Peroxisome;K13356,ko04212,Longevity regulating pathway - worm;K13356,ko00073,Cutin, suberine and wax biosynthesis
Solyc04g008870.2	13.6348	12.2676	11.7663	62.4636	54.2815	61.3057	-2.07805	5.28162	755.084	2.73028e-11	4.50275e-09	K4BP43,Uncharacterized protein	XP_004236864.1,transcription factor DIVARICATA-like	PF00249,Myb-like DNA-binding domain	IPR009057,Homeobox-like domain superfamily;IPR006447,Myb domain, plants;IPR001005,SANT/Myb domain;IPR017930,Myb domain	KOG0724,Zuotin and related molecular chaperones (DnaJ superfamily), contains DNA-binding domains;COG5269,Ribosome-associated chaperone zuotin	GO:0009751,biological_process,response to salicylic acid;GO:1901371,biological_process,regulation of leaf morphogenesis;GO:0009739,biological_process,response to gibberellin;GO:0003677,molecular_function,DNA binding;GO:0009787,biological_process,regulation of abscisic acid-activated signaling pathway;GO:1901001,biological_process,negative regulation of response to salt stress;GO:0003700,molecular…	-
Solyc04g053130.2	198.72	197.544	178.21	78.6814	75.9272	80.5158	1.45218	6.96161	751.915	2.79177e-11	4.5309e-09	K4BSH0,Uncharacterized protein	XP_004237444.1,stress enhanced protein 2, chloroplastic	-	-	ENOG410IX2P,-;ENOG410YH9Q,-	GO:0016021,cellular_component,integral component of membrane;GO:0016020,cellular_component,membrane	-
Solyc04g007160.1	33.837	34.0333	28.8331	119.296	122.574	114.598	-1.7204	5.88953	750.663	2.8165e-11	4.5309e-09	K4BNM3,Uncharacterized protein	-	PF01055,lycosyl hydrolases family 31	IPR013780,Glycosyl hydrolase, all-beta;IPR000322,Glycoside hydrolase family 31	KOG1065,Maltase glucoamylase and related hydrolases, glycosyl hydrolase family 31;COG1501,Alpha-glucosidases, family 31 of glycosyl hydrolases	GO:0004553,molecular_function,hydrolase activity, hydrolyzing O-glycosyl compounds;GO:0005975,biological_process,carbohydrate metabolic process;GO:0016798,molecular_function,hydrolase activity, acting on glycosyl bonds;GO:0016787,molecular_function,hydrolase activity;GO:0008152,biological_process,metabolic process	-
Solyc06g062600.2	39.526	34.4311	39.9775	7.70043	6.83673	6.78686	2.58167	5.62619	858.412	2.8216e-11	4.5309e-09	K4C6Z1,Uncharacterized protein	XP_004241869.1,protein HOTHEAD	PF00732,MC oxidoreductase;PF05199,MC oxidoreductase	IPR012132,Glucose-methanol-choline oxidoreductase;IPR036188,FAD/NAD(P)-binding domain superfamily;IPR000172,Glucose-methanol-choline oxidoreductase, N-terminal;IPR031206,Protein Hothead;IPR007867,Glucose-methanol-choline oxidoreductase, C-terminal	COG2303,Choline dehydrogenase and related flavoproteins;KOG1238,Glucose dehydrogenase/choline dehydrogenase/mandelonitrile lyase (GMC oxidoreductase family)	GO:0055114,biological_process,oxidation-reduction process;GO:0050660,molecular_function,flavin adenine dinucleotide binding;GO:0016614,molecular_function,oxidoreductase activity, acting on CH-OH group of donors	K15403,ko00073,Cutin, suberine and wax biosynthesis
Solyc02g081440.2	4.33731	3.89307	3.97617	22.1776	18.8806	20.9987	-2.18172	4.83205	744.808	2.93573e-11	4.67317e-09	K4BA14,Uncharacterized protein	XP_004233775.1,uncharacterized protein At1g65710	-	-	ENOG410ITEH,-;ENOG410YEX1,-	-	-
Solyc06g053240.2	88.5827	100.194	98.3009	10.1993	13.2322	9.67665	3.27846	3.7208	766.626	3.00369e-11	4.70147e-09	K4C611,Uncharacterized protein	-	-	IPR036955,AP2/ERF domain superfamily;IPR001471,AP2/ERF domain;IPR016177,DNA-binding domain superfamily	-	GO:0006355,biological_process,regulation of transcription, DNA-templated;GO:0003700,molecular_function,DNA binding transcription factor activity;GO:0003677,molecular_function,DNA binding;GO:0006351,biological_process,transcription, DNA-templated;GO:0005634,cellular_component,nucleus	-
Solyc01g103860.2	0.70417	0.700915	0.689082	7.48019	7.33325	6.64031	-3.1902	2.43997	740.446	3.02844e-11	4.70147e-09	K4B1W1,Uncharacterized protein	-	PF04833,COBRA-like protein	IPR006918,COBRA, plant	ENOG410IHB7,-;ENOG4111BJR,-	GO:0031225,cellular_component,anchored component of membrane;GO:0010215,biological_process,cellulose microfibril organization;GO:0016021,cellular_component,integral component of membrane;GO:0016020,cellular_component,membrane	-
Solyc08g075870.2	169.898	139.542	124.371	21.1832	22.1174	22.1149	2.89086	7.65977	987.633	3.04325e-11	4.70147e-09	K4CMV4,Uncharacterized protein	XP_019070860.1,-;XP_004245921.1,probable methyltransferase PMT21;XP_004245922.1,-;XP_010325612.1,-	PF08241,Methyltransferase domain;PF03141,Putative S-adenosyl-L-methionine-dependent methyltransferase	IPR029063,S-adenosyl-L-methionine-dependent methyltransferase;IPR004159,Putative S-adenosyl-L-methionine-dependent methyltransferase	ENOG410IKH9,-;ENOG4111CGI,-	GO:0005737,cellular_component,cytoplasm;GO:0008757,molecular_function,S-adenosylmethionine-dependent methyltransferase activity;GO:0008168,molecular_function,methyltransferase activity;GO:0016020,cellular_component,membrane;GO:0032259,biological_process,methylation;GO:0016021,cellular_component,integral component of membrane	-
Solyc05g032690.2	56.4737	52.5993	54.4366	7.94451	7.36307	5.7603	3.1096	3.47029	739.169	3.05624e-11	4.70147e-09	K4C050,Uncharacterized protein	-	PF16113,noyl-CoA hydratase/isomerase	IPR032259,Enoyl-CoA hydratase/isomerase, HIBYL-CoA-H type;IPR029045,ClpP/crotonase-like domain superfamily	COG1024,Enoyl-CoA hydratase/carnithine racemase	GO:0006635,biological_process,fatty acid beta-oxidation;GO:0016787,molecular_function,hydrolase activity;GO:0004300,molecular_function,enoyl-CoA hydratase activity;GO:0005739,cellular_component,mitochondrion;GO:0003860,molecular_function,3-hydroxyisobutyryl-CoA hydrolase activity	-
Solyc01g094700.2	103.065	99.2864	105.515	36.7447	33.6115	34.6816	1.7165	6.9207	733.761	3.17737e-11	4.84707e-09	K4AZL1,Uncharacterized protein	XP_010326475.1,glycerol-3-phosphate 2-O-acyltransferase 4	PF01553,Acyltransferase;PF12710,haloacid dehalogenase-like hydrolase	IPR002123,Phospholipid/glycerol acyltransferase;IPR023214,HAD superfamily	ENOG410IV8K,-;ENOG4111C4N,-	GO:0090447,molecular_function,glycerol-3-phosphate 2-O-acyltransferase activity;GO:0008152,biological_process,metabolic process;GO:0016020,cellular_component,membrane;GO:0010143,biological_process,cutin biosynthetic process;GO:0016311,biological_process,dephosphorylation;GO:0016746,molecular_function,transferase activity, transferring acyl groups;GO:0016021,cellular_component,integral component o…	K13508,ko00564,Glycerophospholipid metabolism;K13508,ko00561,Glycerolipid metabolism
Solyc03g020060.2	117.541	116.991	126.626	1.63304	2.62803	2.13355	5.99237	5.96199	1865.75	3.2538e-11	4.9061e-09	K4BEX8,Uncharacterized protein	NP_001311403.1,proteinase inhibitor type-2 precursor	PF02428,Potato type II proteinase inhibitor family	IPR003465,Proteinase inhibitor I20	-	GO:0010951,biological_process,negative regulation of endopeptidase activity;GO:0004867,molecular_function,serine-type endopeptidase inhibitor activity	-
Solyc12g098630.1	5.50061	6.11766	5.71715	19.334	20.0122	20.1726	-1.6141	5.61397	729.802	3.26966e-11	4.9061e-09	K4DHN6,Uncharacterized protein	XP_010314743.1,kinesin-like protein KIN-12B	PF00225,Kinesin motor domain	IPR027640,Kinesin-like protein;IPR019821,Kinesin motor domain, conserved site;IPR001752,Kinesin motor domain;IPR036961,Kinesin motor domain superfamily;IPR027417,P-loop containing nucleoside triphosphate hydrolase	COG5059,Kinesin-like protein;KOG4280,Kinesin-like protein	GO:0005871,cellular_component,kinesin complex;GO:0003774,molecular_function,motor activity;GO:0005524,molecular_function,ATP binding;GO:0008017,molecular_function,microtubule binding;GO:0007018,biological_process,microtubule-based movement;GO:0000166,molecular_function,nucleotide binding;GO:0003777,molecular_function,microtubule motor activity;GO:0008574,molecular_function,ATP-dependent microtubu…	-
Solyc01g095070.2	154.56	151.266	143.003	61.8314	57.0985	57.2391	1.51236	6.91571	718.749	3.54469e-11	5.26392e-09	K4AZP7,Uncharacterized protein	XP_004229951.1,pollen-specific leucine-rich repeat extensin-like protein 1	PF00403,Heavy-metal-associated domain	IPR006121,Heavy metal-associated domain, HMA	COG2608,Copper chaperone;KOG1603,Copper chaperone	GO:0005737,cellular_component,cytoplasm;GO:0030001,biological_process,metal ion transport;GO:0046916,biological_process,cellular transition metal ion homeostasis;GO:0046872,molecular_function,metal ion binding;GO:0046914,molecular_function,transition metal ion binding	-
Solyc07g042580.2	2.99763	3.17602	2.99428	11.4406	11.7231	12.6375	-1.79945	4.31175	717.949	3.56564e-11	5.26392e-09	K4CEB9,Uncharacterized protein	XP_010323974.1,-;XP_010323975.1,-;XP_010323973.1,-;XP_010323972.1,-;XP_004243912.1,microtubule-associated protein TORTIFOLIA1	PF02985,HEAT repeat;PF12765,HEAT repeat associated with sister chromatid cohesion	IPR033337,MT-associated protein TORTIFOLIA1/SPIRAL2-like;IPR026003,HEAT repeat associated with sister chromatid cohesion protein;IPR011989,Armadillo-like helical;IPR000357,HEAT repeat;IPR016024,Armadillo-type fold;IPR034085,TOG domain	ENOG410IG80,-;ENOG410ZR3M,-	GO:0005874,cellular_component,microtubule;GO:0008017,molecular_function,microtubule binding	-
Solyc07g066040.1	27.1064	27.359	29.2753	123.9	121.085	141.301	-2.03752	5.67341	715.916	3.61954e-11	5.30074e-09	K4CHT0,Uncharacterized protein	XP_004244010.1,uncharacterized protein LOC101266240	-	-	ENOG410Y09R,-;ENOG410IPCZ,-	GO:0016021,cellular_component,integral component of membrane;GO:0016020,cellular_component,membrane	-
Solyc09g010860.2	27.1289	24.2465	27.5671	6.05139	6.70992	6.56221	2.19827	4.18471	714.067	3.66942e-11	5.33114e-09	Q9ZP32,Expansin	NP_001234081.1,expansin A4 precursor	PF01357,Pollen allergen;PF03330,Lytic transglycolase	IPR009009,RlpA-like protein, double-psi beta-barrel domain;IPR036749,Expansin, cellulose-binding-like domain superfamily;IPR007117,Expansin, cellulose-binding-like domain;IPR007112,Expansin/pollen allergen, DPBB domain;IPR007118,Expansin/Lol pI;IPR002963,Expansin;IPR036908,RlpA-like domain superfamily	-	GO:0005618,cellular_component,cell wall;GO:0009507,cellular_component,chloroplast;GO:0009664,biological_process,plant-type cell wall organization;GO:0005576,cellular_component,extracellular region;GO:0016020,cellular_component,membrane	-
Solyc08g077510.2	63.1208	63.9268	60.2294	27.8939	27.4276	28.6079	1.32228	6.1113	710.674	3.76304e-11	5.42411e-09	K4CNB0,Uncharacterized protein	XP_004245847.1,poly(U)-specific endoribonuclease-B isoform X2	PF09412,ndoribonuclease XendoU	IPR018998,EndoU ribonuclease family;IPR037227,Endoribonuclease EndoU-like	ENOG410XX8E,-;KOG2849,Placental protein 11	GO:0004521,molecular_function,endoribonuclease activity;GO:0090502,biological_process,RNA phosphodiester bond hydrolysis, endonucleolytic	-
Solyc05g054620.2	37.341	39.0276	38.5237	15.0641	14.6889	14.8567	1.52994	5.53796	708.971	3.81112e-11	5.45049e-09	K4C2D9,Uncharacterized protein	XP_004239778.1,ACT domain-containing protein ACR9	-	IPR002912,ACT domain	ENOG410YUMM,-;ENOG410IF0J,-	-	-
Solyc08g066800.2	65.5001	62.4286	56.9858	24.7406	24.3669	23.1605	1.518	7.08566	705.462	3.91249e-11	5.55209e-09	K4CLQ6,Phospholipase D	NP_001289824.2,phospholipase D alpha;XP_010325100.1,-	PF00168,C2 domain;PF12357,Phospholipase D C terminal;PF00614,Phospholipase D Active site motif	IPR024632,Phospholipase D, C-terminal;IPR011402,Phospholipase D, plant;IPR001736,Phospholipase D/Transphosphatidylase;IPR015679,Phospholipase D family;IPR000008,C2 domain;IPR035892,C2 domain superfamily	KOG1329,Phospholipase D1;COG1502,Phosphatidylserine/phosphatidylglycerophosphate/cardiolipin synthases and related enzymes	GO:0016787,molecular_function,hydrolase activity;GO:0046470,biological_process,phosphatidylcholine metabolic process;GO:0070290,molecular_function,N-acylphosphatidylethanolamine-specific phospholipase D activity;GO:0003824,molecular_function,catalytic activity;GO:0016042,biological_process,lipid catabolic process;GO:0016020,cellular_component,membrane;GO:0005509,molecular_function,calcium ion bin…	K01115,ko04014,Ras signaling pathway;K01115,ko00564,Glycerophospholipid metabolism;K01115,ko04144,Endocytosis;K01115,ko04912,GnRH signaling pathway;K01115,ko04724,Glutamatergic synapse;K01115,ko04024,cAMP signaling pathway;K01115,ko04666,Fc gamma R-mediated phagocytosis;K01115,ko00565,Ether lipid metabolism;K01115,ko04071,Sphingolipid signaling pathway;K01115,ko05231,Choline metabolism in cancer;…
Solyc08g065360.2	21.8109	19.4188	22.4551	5.50274	5.90844	5.53412	2.07661	4.936	697.872	4.14286e-11	5.81576e-09	K4CLB6,Uncharacterized protein	XP_004245107.1,K(+) efflux antiporter 4	PF00999,Sodium/hydrogen exchanger family	IPR006153,Cation/H+ exchanger	KOG1650,Predicted K+/H+-antiporter;COG0475,Kef-type K+ transport systems, membrane components	GO:0098655,biological_process,cation transmembrane transport;GO:0022890,molecular_function,inorganic cation transmembrane transporter activity;GO:1902600,biological_process,proton transmembrane transport;GO:0015299,molecular_function,solute:proton antiporter activity;GO:0006812,biological_process,cation transport;GO:0055085,biological_process,transmembrane transport;GO:0016020,cellular_component,…	-
Solyc04g064760.2	3.72233	3.9605	3.33735	43.0806	34.5879	35.5904	-3.20171	5.29841	963.67	4.16183e-11	5.81576e-09	K4BT67,Carboxypeptidase	-	PF00450,Serine carboxypeptidase	IPR018202,Serine carboxypeptidase, serine active site;IPR001563,Peptidase S10, serine carboxypeptidase;IPR029058,Alpha/Beta hydrolase fold	KOG1282,Serine carboxypeptidases (lysosomal cathepsin A);COG2939,Carboxypeptidase C (cathepsin A)	GO:0006508,biological_process,proteolysis;GO:0016787,molecular_function,hydrolase activity;GO:0004180,molecular_function,carboxypeptidase activity;GO:0008233,molecular_function,peptidase activity;GO:0051603,biological_process,proteolysis involved in cellular protein catabolic process;GO:0004185,molecular_function,serine-type carboxypeptidase activity	-
Solyc07g007190.2	4.78464	4.61316	4.91858	20.1386	19.6591	22.2427	-1.94731	4.43978	691.999	4.33225e-11	6.00804e-09	K4CBJ0,Uncharacterized protein	XP_004242709.1,uncharacterized protein LOC101251596	-	-	ENOG410IMTQ,-;ENOG410YDXJ,-	-	-
Solyc03g064010.2	3.37918	3.49963	3.74919	15.7358	15.4135	16.6677	-2.0005	4.3237	686.497	4.51908e-11	6.22002e-09	K4BHD6,Uncharacterized protein	-	PF08263,Leucine rich repeat N-terminal domain;PF00560,Leucine Rich Repeat;PF07714,Protein tyrosine kinase	IPR001611,Leucine-rich repeat;IPR001245,Serine-threonine/tyrosine-protein kinase, catalytic domain;IPR013210,Leucine-rich repeat-containing N-terminal, plant-type;IPR032675,Leucine-rich repeat domain superfamily;IPR011009,Protein kinase-like domain superfamily;IPR000719,Protein kinase domain	ENOG410YF7E,-;ENOG410IE51,-	GO:0004672,molecular_function,protein kinase activity;GO:0006468,biological_process,protein phosphorylation;GO:0005524,molecular_function,ATP binding;GO:0016021,cellular_component,integral component of membrane;GO:0016020,cellular_component,membrane	-
Solyc11g006300.1	28.4035	26.2651	25.3248	7.64731	8.40302	8.2842	1.8816	3.88026	685.244	4.56295e-11	6.23353e-09	K4D4P3,Uncharacterized protein	XP_004249926.1,very-long-chain enoyl-CoA reductase-like	PF02544,3-oxo-5-alpha-steroid 4-dehydrogenase	IPR001104,3-oxo-5-alpha-steroid 4-dehydrogenase, C-terminal	ENOG410XS6P,-;KOG1638,Steroid reductase	GO:0006629,biological_process,lipid metabolic process;GO:0016627,molecular_function,oxidoreductase activity, acting on the CH-CH group of donors;GO:0005737,cellular_component,cytoplasm;GO:0016491,molecular_function,oxidoreductase activity;GO:0016020,cellular_component,membrane;GO:0055114,biological_process,oxidation-reduction process;GO:0016021,cellular_component,integral component of membrane	K10258,ko01040,Biosynthesis of unsaturated fatty acids;K10258,ko00062,Fatty acid elongation;K10258,ko01212,Fatty acid metabolism
Solyc06g005820.2	0.523929	0.511478	0.490579	11.7991	10.452	9.31973	-4.20309	1.96862	683.805	4.61392e-11	6.23913e-09	K4C364,Uncharacterized protein	XP_004240384.1,copper transporter 6-like	PF04145,Ctr copper transporter family	IPR007274,Ctr copper transporter	KOG3386,Copper transporter;ENOG4111I8D,-	GO:0035434,biological_process,copper ion transmembrane transport;GO:0016021,cellular_component,integral component of membrane;GO:0005375,molecular_function,copper ion transmembrane transporter activity;GO:0016020,cellular_component,membrane	K14686,ko04978,Mineral absorption;K14686,ko01524,Platinum drug resistance
Solyc12g007020.1	5.92706	6.9504	6.95599	34.3985	33.9315	38.0941	-2.25547	5.38194	707.901	4.63521e-11	6.23913e-09	K4DBN9,Uncharacterized protein	XP_004252055.1,uncharacterized protein LOC101262597	PF06075,Plant protein of unknown function (DUF936)	IPR010341,Protein of unknown function DUF936, plant	ENOG410IIWI,-;ENOG410Y9JI,-	-	-
Solyc02g077670.2	433.174	366.815	424.973	104.132	113.926	104.138	2.09279	8.80346	681.792	4.68643e-11	6.26203e-09	K4B8Z2,Uncharacterized protein	XP_004232921.1,dnaJ protein homolog 1	PF01556,naJ C terminal domain;PF00226,naJ domain	IPR002939,Chaperone DnaJ, C-terminal;IPR036869,Chaperone J-domain superfamily;IPR018253,DnaJ domain, conserved site;IPR008971,HSP40/DnaJ peptide-binding;IPR001623,DnaJ domain	COG0484,DnaJ-class molecular chaperone with C-terminal Zn finger domain;KOG0714,Molecular chaperone (DnaJ superfamily)	GO:0006457,biological_process,protein folding;GO:0051082,molecular_function,unfolded protein binding	-
Solyc02g080390.2	1.59669	1.70352	1.75806	6.96182	7.08445	7.35907	-1.91277	4.17754	677.223	4.85603e-11	6.41204e-09	K4B9R0,Uncharacterized protein	XP_010316598.1,abnormal spindle-like microcephaly-associated protein homolog isoform X2	PF00307,Calponin homology (CH) domain;PF00612,IQ calmodulin-binding motif	IPR001715,Calponin homology domain;IPR000048,IQ motif, EF-hand binding site;IPR029955,Abnormal spindle-like microcephaly-associated protein;IPR036872,CH domain superfamily;IPR027417,P-loop containing nucleoside triphosphate hydrolase	KOG0165,Microtubule-associated protein Asp;ENOG410XSAR,-	GO:0007051,biological_process,spindle organization	-
Solyc01g087080.2	8.72007	8.98214	8.72608	38.2391	34.8244	41.7292	-1.9531	5.0386	676.888	4.86875e-11	6.41204e-09	K4AYA1,Uncharacterized protein	NP_001296742.1,uncharacterized protein LOC101244228	-	-	ENOG410YJRQ,-;ENOG410IW9D,-	-	-
Solyc05g055330.2	9.92428	11.2719	11.6782	2.53788	2.30346	2.52153	2.32539	5.03395	694.638	5.03671e-11	6.58586e-09	K4C2K9,Uncharacterized protein	XP_019069418.1,-;XP_004239721.1,pleiotropic drug resistance protein 2-like	PF01061,ABC-2 type transporter;PF00005,ABC transporter;PF14510,ABC-transporter extracellular N-terminal;PF08370,Plant PDR ABC transporter associated	IPR034001,ATP-binding cassette transporter, PDR-like subfamily G, domain 1;IPR013525,ABC-2 type transporter;IPR027417,P-loop containing nucleoside triphosphate hydrolase;IPR029481,ABC-transporter N-terminal domain;IPR003439,ABC transporter-like;IPR034003,ATP-binding cassette transporter, PDR-like subfamily G, domain 2;IPR013581,Plant PDR ABC transporter associated;IPR003593,AAA+ ATPase domain	KOG0065,Pleiotropic drug resistance proteins (PDR1-15), ABC superfamily;COG0842,ABC-type multidrug transport system, permease component	GO:0042626,molecular_function,ATPase activity, coupled to transmembrane movement of substances;GO:0055085,biological_process,transmembrane transport;GO:0016887,molecular_function,ATPase activity;GO:0016020,cellular_component,membrane;GO:0005886,cellular_component,plasma membrane;GO:0000166,molecular_function,nucleotide binding;GO:0005524,molecular_function,ATP binding;GO:0016021,cellular_componen…	-
Solyc04g081770.2	13.6969	9.24901	9.48729	0.0877285	0.121327	0.14327	6.693	2.9145	835.251	5.18752e-11	6.69916e-09	K4BVQ6,Uncharacterized protein	XP_019069007.1,GDSL esterase/lipase EXL3-like	PF00657,SL-like Lipase/Acylhydrolase	IPR001087,GDSL lipase/esterase;IPR036514,SGNH hydrolase superfamily;IPR035669,GDSL lipase/esterase-like, plant	ENOG410IM4S,-;COG3240,Phospholipase/lecithinase/hemolysin	GO:0016788,molecular_function,hydrolase activity, acting on ester bonds	-
Solyc01g091230.2	4.08042	4.28256	3.80517	16.0019	16.0213	14.6725	-1.77781	4.51309	667.996	5.22131e-11	6.69916e-09	K4AZ63,Uncharacterized protein	XP_004229807.1,probable LRR receptor-like serine/threonine-protein kinase At1g34110	PF08263,Leucine rich repeat N-terminal domain;PF13855,Leucine rich repeat;PF07714,Protein tyrosine kinase	IPR001611,Leucine-rich repeat;IPR001245,Serine-threonine/tyrosine-protein kinase, catalytic domain;IPR013210,Leucine-rich repeat-containing N-terminal, plant-type;IPR032675,Leucine-rich repeat domain superfamily;IPR011009,Protein kinase-like domain superfamily;IPR000719,Protein kinase domain	ENOG410IEMP,-;ENOG4111HDQ,-	GO:0005886,cellular_component,plasma membrane;GO:0004672,molecular_function,protein kinase activity;GO:0016020,cellular_component,membrane;GO:0006468,biological_process,protein phosphorylation;GO:0005524,molecular_function,ATP binding;GO:0016021,cellular_component,integral component of membrane;GO:0004674,molecular_function,protein serine/threonine kinase activity	-
Solyc02g087430.2	47.3685	45.8193	43.3274	20.6388	21.2313	20.9089	1.2846	5.87982	666.159	5.29784e-11	6.69916e-09	K4BBQ0,Uncharacterized protein	-	PF03372,ndonuclease/Exonuclease/phosphatase family	IPR036691,Endonuclease/exonuclease/phosphatase superfamily;IPR000300,Inositol polyphosphate-related phosphatase;IPR005135,Endonuclease/exonuclease/phosphatase	COG5411,Phosphatidylinositol 5-phosphate phosphatase;KOG0565,Inositol polyphosphate 5-phosphatase and related proteins	GO:0046856,biological_process,phosphatidylinositol dephosphorylation;GO:0016787,molecular_function,hydrolase activity	-
Solyc07g052230.2	18.4768	15.021	15.5345	2.54959	3.15091	3.13611	2.63968	4.40279	705.752	5.3021e-11	6.69916e-09	K4CFC2,Uncharacterized protein	XP_004243477.1,L-ascorbate oxidase homolog	PF00394,Multicopper oxidase;PF07731,Multicopper oxidase;PF07732,Multicopper oxidase	IPR001117,Multicopper oxidase, type 1;IPR008972,Cupredoxin;IPR011706,Multicopper oxidase, type 2;IPR034273,Ascorbate oxidase homologue, first cupredoxin domain;IPR011707,Multicopper oxidase, type 3	KOG1263,Multicopper oxidases;COG2132,Putative multicopper oxidases	GO:0016722,molecular_function,oxidoreductase activity, oxidizing metal ions;GO:0016020,cellular_component,membrane;GO:0009505,cellular_component,plant-type cell wall;GO:0016491,molecular_function,oxidoreductase activity;GO:0009506,cellular_component,plasmodesma;GO:0005507,molecular_function,copper ion binding;GO:0055114,biological_process,oxidation-reduction process;GO:0016021,cellular_component,…	-
Solyc02g083640.2	7.81136	9.03956	7.8456	33.2546	31.4629	34.0591	-1.83602	5.15035	665.243	5.33654e-11	6.69916e-09	K4BAN2,Uncharacterized protein	XP_004233743.1,protein POLLENLESS 3-LIKE 2	PF00515,Tetratricopeptide repeat	IPR001440,Tetratricopeptide repeat 1;IPR011990,Tetratricopeptide-like helical domain superfamily;IPR019734,Tetratricopeptide repeat;IPR013026,Tetratricopeptide repeat-containing domain	ENOG410YH00,-;ENOG410IKVM,-	-	-
Solyc02g076800.1	26.4582	25.9558	24.1599	6.41513	5.89181	6.34259	2.20013	3.24887	665.092	5.34294e-11	6.69916e-09	K4B8Q7,Uncharacterized protein	XP_004233081.1,probable WRKY transcription factor protein 1	PF14009,omain of unknown function (DUF4228)	IPR025322,Protein of unknown function DUF4228, plant	ENOG410YIH1,-;ENOG410J04Y,-	-	-
Solyc09g092520.2	1.81583	1.77492	1.92008	15.1355	17.9688	20.4105	-3.10576	3.34802	660.038	5.56276e-11	6.92281e-09	K4CWS8,Xyloglucan endotransglucosylase/hydrolase	NP_001296797.1,brassinosteroid-regulated protein BRU1 precursor	PF00722,lycosyl hydrolases family 16;PF06955,Xyloglucan endo-transglycosylase (XET) C-terminus	IPR000757,Glycoside hydrolase family 16;IPR008263,Glycoside hydrolase, family 16, active site;IPR013320,Concanavalin A-like lectin/glucanase domain superfamily;IPR016455,Xyloglucan endotransglucosylase/hydrolase;IPR010713,Xyloglucan endo-transglycosylase, C-terminal	COG2273,Beta-glucanase/Beta-glucan synthetase;ENOG410IVQK,-	GO:0016798,molecular_function,hydrolase activity, acting on glycosyl bonds;GO:0005975,biological_process,carbohydrate metabolic process;GO:0004553,molecular_function,hydrolase activity, hydrolyzing O-glycosyl compounds;GO:0016787,molecular_function,hydrolase activity;GO:0042546,biological_process,cell wall biogenesis;GO:0071555,biological_process,cell wall organization;GO:0016740,molecular_functi…	-
Solyc02g087880.2	25.7196	26.8885	27.7565	139.89	133.413	163.28	-2.27447	7.02052	766.65	5.62413e-11	6.92281e-09	K4BBU4,Tubulin alpha chain	XP_004232226.1,tubulin alpha chain-like	PF03953,Tubulin C-terminal domain;PF00091,Tubulin/FtsZ family, GTPase domain	IPR017975,Tubulin, conserved site;IPR003008,Tubulin/FtsZ, GTPase domain;IPR008280,Tubulin/FtsZ, C-terminal;IPR036525,Tubulin/FtsZ, GTPase domain superfamily;IPR037103,Tubulin/FtsZ, C-terminal domain superfamily;IPR018316,Tubulin/FtsZ, 2-layer sandwich domain;IPR002452,Alpha tubulin;IPR000217,Tubulin;IPR023123,Tubulin, C-terminal	KOG1376,Alpha tubulin;COG5023,Tubulin	GO:0005874,cellular_component,microtubule;GO:0005737,cellular_component,cytoplasm;GO:0007010,biological_process,cytoskeleton organization;GO:0007017,biological_process,microtubule-based process;GO:0005856,cellular_component,cytoskeleton;GO:0005525,molecular_function,GTP binding;GO:0003924,molecular_function,GTPase activity;GO:0000166,molecular_function,nucleotide binding;GO:0005200,molecular_func…	K07374,ko04145,Phagosome;K07374,ko04210,Apoptosis;K07374,ko05130,Pathogenic Escherichia coli infection;K07374,ko04540,Gap junction
Solyc01g009870.2	26.5873	24.2379	25.7823	8.4791	7.82756	8.56121	1.78844	4.79085	658.433	5.63476e-11	6.92281e-09	K4ATI2,Uncharacterized protein	XP_004228433.1,glycerophosphodiester phosphodiesterase GDPD3-like isoform X1	PF03009,lycerophosphoryl diester phosphodiesterase family	IPR030395,Glycerophosphodiester phosphodiesterase domain;IPR017946,PLC-like phosphodiesterase, TIM beta/alpha-barrel domain superfamily	KOG2421,Predicted starch-binding protein;COG0584,Glycerophosphoryl diester phosphodiesterase	GO:0006629,biological_process,lipid metabolic process;GO:0008889,molecular_function,glycerophosphodiester phosphodiesterase activity;GO:0005623,cellular_component,cell;GO:0030643,biological_process,cellular phosphate ion homeostasis;GO:0008081,molecular_function,phosphoric diester hydrolase activity;GO:0046475,biological_process,glycerophospholipid catabolic process	K18696,ko00564,Glycerophospholipid metabolism
Solyc12g049300.1	7.02645	5.68873	5.9762	28.3316	30.3171	31.1538	-2.0988	4.20743	654.512	5.81549e-11	7.09723e-09	K4DFL0,Uncharacterized protein	XP_004252516.1,myb-related protein 308-like	PF00249,Myb-like DNA-binding domain	IPR009057,Homeobox-like domain superfamily;IPR001005,SANT/Myb domain;IPR017930,Myb domain	KOG0048,Transcription factor, Myb superfamily;COG5147,Myb superfamily proteins, including transcription factors and mRNA splicing factors	GO:0001135,molecular_function,transcription factor activity, RNA polymerase II transcription factor recruiting;GO:0003677,molecular_function,DNA binding;GO:0000981,molecular_function,RNA polymerase II transcription factor activity, sequence-specific DNA binding;GO:0043565,molecular_function,sequence-specific DNA binding;GO:0006357,biological_process,regulation of transcription by RNA polymerase I…	-
Solyc05g055010.2	75.4688	64.4233	76.7661	18.7236	18.0604	19.1563	2.1202	5.6722	678.381	5.95653e-11	7.22121e-09	K4C2H8,Uncharacterized protein	XP_004239744.1,RNA-binding protein 42	PF00076,RNA recognition motif. (a.k.a. RRM, RBD, or RNP domain)	IPR000504,RNA recognition motif domain;IPR035979,RNA-binding domain superfamily;IPR012677,Nucleotide-binding alpha-beta plait domain superfamily;IPR034215,RBM42, RNA recognition motif	KOG0226,RNA-binding proteins;ENOG4111N9B,-	GO:0003723,molecular_function,RNA binding;GO:0003676,molecular_function,nucleic acid binding	-
Solyc01g106540.2	3.06927	3.23873	3.36946	13.607	14.7552	15.6651	-2.01616	4.22416	648.868	6.08782e-11	7.29834e-09	K4B2M1,Uncharacterized protein	XP_004231375.1,uncharacterized protein LOC101250751	-	-	ENOG410IKPD,-;ENOG410YJRE,-	-	-
Solyc02g081270.2	1.34455	1.44106	1.44259	6.54851	6.31861	6.33347	-2.0161	3.64214	648.624	6.09989e-11	7.29834e-09	K4B9Z7,Uncharacterized protein	-	PF02365,No apical meristem (NAM) protein	IPR003441,NAC domain;IPR036093,NAC domain superfamily	ENOG410IKAK,-;ENOG4111M0G,-	GO:0006355,biological_process,regulation of transcription, DNA-templated;GO:0003677,molecular_function,DNA binding;GO:0005634,cellular_component,nucleus;GO:0006351,biological_process,transcription, DNA-templated	-
Solyc09g072700.2	0.261412	0.120203	0.166019	6.75283	6.59295	7.88483	-5.09876	2.17697	646.469	6.20814e-11	7.37722e-09	K4CUU6,Peroxidase	-	PF00141,Peroxidase	IPR019794,Peroxidase, active site;IPR002016,Haem peroxidase, plant/fungal/bacterial;IPR033905,Secretory peroxidase;IPR010255,Haem peroxidase;IPR019793,Peroxidases heam-ligand binding site;IPR000823,Plant peroxidase	ENOG4110UVG,-;ENOG410IEWY,-	GO:0009664,biological_process,plant-type cell wall organization;GO:0009505,cellular_component,plant-type cell wall;GO:0046872,molecular_function,metal ion binding;GO:0098869,biological_process,cellular oxidant detoxification;GO:0016491,molecular_function,oxidoreductase activity;GO:0009506,cellular_component,plasmodesma;GO:0006979,biological_process,response to oxidative stress;GO:0042744,biologic…	-
Solyc02g089930.2	20.259	18.4692	19.744	5.97109	5.87513	5.27187	1.93515	4.58093	645.717	6.24642e-11	7.37722e-09	K4BCE4,Uncharacterized protein	XP_010316181.1,-;XP_010316182.1,-;XP_010316183.1,-;XP_004232088.1,protein DA1-related 1;XP_010316180.1,-;XP_010316184.1,-	PF12315,Protein DA1;PF00412,LIM domain	IPR022087,Protein DA1-like;IPR003903,Ubiquitin interacting motif;IPR001781,Zinc finger, LIM-type	ENOG410XRD4,-;KOG1703,Adaptor protein Enigma and related PDZ-LIM proteins	GO:0046872,molecular_function,metal ion binding	-
Solyc01g090790.2	48.6823	51.4522	47.5837	17.9668	19.7434	17.1575	1.5928	6.02376	640.748	6.50659e-11	7.59704e-09	K4AZ20,Uncharacterized protein	XP_004229781.1,transcription factor UNE10	PF00010,Helix-loop-helix DNA-binding domain	IPR011598,Myc-type, basic helix-loop-helix (bHLH) domain;IPR036638,Helix-loop-helix DNA-binding domain superfamily	ENOG4111B0G,-;ENOG410IGJY,-	GO:0046983,molecular_function,protein dimerization activity	-
Solyc10g086340.1	2.99664	3.60686	3.1034	13.6206	13.539	14.1743	-1.92605	4.68853	640.582	6.51554e-11	7.59704e-09	K4D466,Uncharacterized protein	XP_010312350.1,-;XP_004249556.1,kinesin-like protein KIN-5B	PF00225,Kinesin motor domain	IPR027640,Kinesin-like protein;IPR019821,Kinesin motor domain, conserved site;IPR001752,Kinesin motor domain;IPR036961,Kinesin motor domain superfamily;IPR027417,P-loop containing nucleoside triphosphate hydrolase	COG5059,Kinesin-like protein;KOG0243,Kinesin-like protein	GO:0005871,cellular_component,kinesin complex;GO:0003774,molecular_function,motor activity;GO:0005524,molecular_function,ATP binding;GO:0008017,molecular_function,microtubule binding;GO:0007018,biological_process,microtubule-based movement;GO:0000166,molecular_function,nucleotide binding;GO:0003777,molecular_function,microtubule motor activity;GO:0008574,molecular_function,ATP-dependent microtubu…	-
Solyc02g091920.2	23.7565	20.7251	23.4436	4.7148	5.60928	4.76786	2.33584	4.06932	631.976	6.99808e-11	8.06309e-09	K4BCZ0,Xyloglucan endotransglucosylase/hydrolase	NP_001234475.2,xyloglucan endotransglucosylase-hydrolase XTH7	PF00722,lycosyl hydrolases family 16;PF06955,Xyloglucan endo-transglycosylase (XET) C-terminus	IPR000757,Glycoside hydrolase family 16;IPR008263,Glycoside hydrolase, family 16, active site;IPR013320,Concanavalin A-like lectin/glucanase domain superfamily;IPR016455,Xyloglucan endotransglucosylase/hydrolase;IPR010713,Xyloglucan endo-transglycosylase, C-terminal	COG2273,Beta-glucanase/Beta-glucan synthetase;ENOG410IKHW,-	GO:0016798,molecular_function,hydrolase activity, acting on glycosyl bonds;GO:0005618,cellular_component,cell wall;GO:0016787,molecular_function,hydrolase activity;GO:0010411,biological_process,xyloglucan metabolic process;GO:0042546,biological_process,cell wall biogenesis;GO:0071555,biological_process,cell wall organization;GO:0016740,molecular_function,transferase activity;GO:0005975,biological…	-
Solyc04g081300.2	65.6824	60.6424	67.2859	22.2751	23.2227	24.5654	1.6334	6.58366	631.886	7.00334e-11	8.06309e-09	K4BVK9,Endoglucanase	XP_004238345.1,endoglucanase 2;XP_010320423.1,-	PF00759,lycosyl hydrolase family 9	IPR012341,Six-hairpin glycosidase-like superfamily;IPR001701,Glycoside hydrolase family 9;IPR018221,Glycoside hydrolase family 9, His active site;IPR008928,Six-hairpin glycosidase superfamily	ENOG410XPC9,-;ENOG410IDXW,-	GO:0016798,molecular_function,hydrolase activity, acting on glycosyl bonds;GO:0000272,biological_process,polysaccharide catabolic process;GO:0016787,molecular_function,hydrolase activity;GO:0005975,biological_process,carbohydrate metabolic process;GO:0003824,molecular_function,catalytic activity;GO:0004553,molecular_function,hydrolase activity, hydrolyzing O-glycosyl compounds;GO:0008810,molecula…	-
Solyc09g010080.2	3.57527	2.99342	2.79253	15.4997	14.665	15.3529	-2.12049	4.14329	629.578	7.14001e-11	8.16906e-09	Q9LD97,Beta-fructofuranosidase	NP_001234793.1,beta-fructofuranosidase	PF08244,lycosyl hydrolases family 32 C terminal;PF00251,lycosyl hydrolases family 32 N-terminal domain	IPR018053,Glycoside hydrolase, family 32, active site;IPR013148,Glycosyl hydrolase family 32, N-terminal;IPR001362,Glycoside hydrolase, family 32;IPR013189,Glycosyl hydrolase family 32, C-terminal;IPR013320,Concanavalin A-like lectin/glucanase domain superfamily;IPR023296,Glycosyl hydrolase, five-bladed beta-propellor domain superfamily	COG1621,Beta-fructosidases (levanase/invertase);KOG0228,Beta-fructofuranosidase (invertase)	GO:0004553,molecular_function,hydrolase activity, hydrolyzing O-glycosyl compounds;GO:0016798,molecular_function,hydrolase activity, acting on glycosyl bonds;GO:0016787,molecular_function,hydrolase activity;GO:0008152,biological_process,metabolic process;GO:0005975,biological_process,carbohydrate metabolic process	K01193,ko00500,Starch and sucrose metabolism;K01193,ko00052,Galactose metabolism
Solyc01g106340.2	7.17977	6.06561	5.47588	0.751957	0.779485	0.920467	3.09896	2.96138	625.36	7.39803e-11	8.4117e-09	K4B2K2,Uncharacterized protein	XP_004230544.1,fatty acid amide hydrolase-like isoform X1	PF01425,Amidase	IPR023631,Amidase signature domain;IPR036928,Amidase signature (AS) superfamily;IPR020556,Amidase, conserved site;IPR000120,Amidase	KOG1211,Amidases;COG0154,Asp-tRNAAsn/Glu-tRNAGln amidotransferase A subunit and related amidases	GO:0004040,molecular_function,amidase activity;GO:0016021,cellular_component,integral component of membrane;GO:0016020,cellular_component,membrane	-
Solyc09g007360.2	18.5818	19.0354	20.2883	72.6969	66.6024	71.6762	-1.69871	6.61224	624.04	7.48105e-11	8.45358e-09	K4CQC6,Uncharacterized protein	XP_004246688.1,interactor of constitutive active ROPs 2, chloroplastic;XP_004246689.1,-;XP_019071263.1,-;XP_004246692.1,-;XP_010326016.1,-	-	IPR029688,Interactor of constitutive active ROPs	ENOG410YE21,-;ENOG410IKB1,-	-	-
Solyc12g006520.1	35.2067	28.3525	28.0855	5.75573	6.59384	6.76425	2.42633	5.32938	709.951	7.54976e-11	8.47889e-09	K4DBI9,Terpene cyclase/mutase family member	-	PF13243,Squalene-hopene cyclase C-terminal domain;PF13249,Squalene-hopene cyclase N-terminal domain	IPR002365,Terpene synthase, conserved site;IPR032697,Squalene cyclase, N-terminal;IPR032696,Squalene cyclase, C-terminal;IPR008930,Terpenoid cyclases/protein prenyltransferase alpha-alpha toroid;IPR018333,Squalene cyclase	COG1657,Squalene cyclase;KOG0497,Oxidosqualene-lanosterol cyclase and related proteins	GO:0016853,molecular_function,isomerase activity;GO:0016866,molecular_function,intramolecular transferase activity	-
Solyc02g082410.2	1.87788	1.65284	1.40359	10.1357	10.6124	9.34289	-2.45032	3.76127	621.082	7.67107e-11	8.5626e-09	K4BAB1,Uncharacterized protein	-	PF00083,Sugar (and other) transporter	IPR036259,MFS transporter superfamily;IPR003663,Sugar/inositol transporter;IPR020846,Major facilitator superfamily domain;IPR005829,Sugar transporter, conserved site;IPR005828,Major facilitator, sugar transporter-like	ENOG410XNQK,-;KOG0254,Predicted transporter (major facilitator superfamily)	GO:0022857,molecular_function,transmembrane transporter activity;GO:1902600,biological_process,proton transmembrane transport;GO:0005351,molecular_function,carbohydrate:proton symporter activity;GO:0005355,molecular_function,glucose transmembrane transporter activity;GO:0055085,biological_process,transmembrane transport;GO:0016020,cellular_component,membrane;GO:0046323,biological_process,glucose …	-
Solyc11g069250.1	1.02276	1.21146	0.962764	10.5876	11.4108	11.6848	-3.23471	2.10188	617.864	7.88441e-11	8.74739e-09	K4DA81,Uncharacterized protein	XP_004251119.1,fasciclin-like arabinogalactan protein 11	PF02469,asciclin domain	IPR036378,FAS1 domain superfamily;IPR000782,FAS1 domain	ENOG410IWWT,-;ENOG410YFHZ,-	-	-
Solyc12g096900.1	91.728	89.5184	92.5728	40.4165	39.786	41.7635	1.33244	6.27129	615.317	8.05827e-11	8.88642e-09	K4DHG3,Uncharacterized protein	XP_004253023.1,protein PHLOEM PROTEIN 2-LIKE A8	PF01582,TIR domain;PF14299,Phloem protein 2	IPR025886,Phloem protein 2-like;IPR035897,Toll/interleukin-1 receptor homology (TIR) domain superfamily;IPR000157,Toll/interleukin-1 receptor homology (TIR) domain	-	GO:0007165,biological_process,signal transduction	-
Solyc02g065240.2	63.7895	59.6873	68.8557	19.8027	20.9639	20.5487	1.81678	5.65307	613.172	8.20816e-11	8.99752e-09	K4B6V8,Uncharacterized protein	XP_004233422.1,salicylic acid-binding protein 2	PF12697,Alpha/beta hydrolase family;PF00561,alpha/beta hydrolase fold;PF12146,Serine aminopeptidase, S33	IPR000073,Alpha/beta hydrolase fold-1;IPR029058,Alpha/Beta hydrolase fold	ENOG410IIY7,-;ENOG4111IVV,-	GO:0016787,molecular_function,hydrolase activity	-
Solyc03g078090.2	5.41939	5.4431	5.62867	0.554369	0.487067	0.362138	3.70024	2.46695	611.95	8.29511e-11	9.03871e-09	K4BHN9,Pectinesterase	-	PF04043,Plant invertase/pectin methylesterase inhibitor;PF01095,Pectinesterase	IPR000070,Pectinesterase, catalytic;IPR011050,Pectin lyase fold/virulence factor;IPR012334,Pectin lyase fold;IPR006501,Pectinesterase inhibitor domain;IPR035513,Invertase/pectin methylesterase inhibitor domain superfamily	COG4677,Pectin methylesterase	GO:0071944,cellular_component,cell periphery;GO:0016787,molecular_function,hydrolase activity;GO:0045490,biological_process,pectin catabolic process;GO:0030599,molecular_function,pectinesterase activity;GO:0005618,cellular_component,cell wall;GO:0043086,biological_process,negative regulation of catalytic activity;GO:0045330,molecular_function,aspartyl esterase activity;GO:0042545,biological_proce…	-
Solyc02g067970.2	3.51238	3.46997	3.37939	13.5927	13.2354	14.1965	-1.81964	3.55719	604.223	8.87053e-11	9.60852e-09	K4B7C9,Uncharacterized protein	XP_004233918.1,E3 ubiquitin-protein ligase RNF168-like isoform X1	PF13923,Zinc finger, C3HC4 type (RING finger)	IPR001841,Zinc finger, RING-type;IPR017907,Zinc finger, RING-type, conserved site;IPR013083,Zinc finger, RING/FYVE/PHD-type	ENOG410INBA,-;ENOG4112132,-	-	-
Solyc07g007790.2	115.287	117.392	110.898	52.8649	52.8183	54.3837	1.26647	8.30297	599.659	9.23273e-11	9.93811e-09	K4CBP9,Uncharacterized protein	NP_001233920.2,sucrose-phosphate synthase	PF00534,lycosyl transferases group 1;PF05116,Sucrose-6F-phosphate phosphohydrolase;PF00862,Sucrose synthase	IPR035659,Sucrose-phosphate synthase, C-terminal;IPR000368,Sucrose synthase;IPR001296,Glycosyl transferase, family 1;IPR006380,Sucrose-phosphatase-like, N-terminal;IPR012819,Sucrose phosphate synthase, plant	KOG0853,Glycosyltransferase;COG0438,Glycosyltransferase	GO:0071836,biological_process,nectar secretion;GO:0016757,molecular_function,transferase activity, transferring glycosyl groups;GO:0046524,molecular_function,sucrose-phosphate synthase activity;GO:0016740,molecular_function,transferase activity;GO:0016157,molecular_function,sucrose synthase activity;GO:0005886,cellular_component,plasma membrane;GO:0005985,biological_process,sucrose metabolic proc…	K00696,ko00500,Starch and sucrose metabolism
Solyc12g006530.1	5.56422	5.42933	4.44654	0.661542	0.600726	0.774606	3.08703	2.8029	599.037	9.28338e-11	9.93811e-09	K4DBJ0,Terpene cyclase/mutase family member	XP_010313624.1,beta-amyrin synthase isoform X1	PF13243,Squalene-hopene cyclase C-terminal domain;PF13249,Squalene-hopene cyclase N-terminal domain	IPR002365,Terpene synthase, conserved site;IPR032697,Squalene cyclase, N-terminal;IPR032696,Squalene cyclase, C-terminal;IPR008930,Terpenoid cyclases/protein prenyltransferase alpha-alpha toroid;IPR018333,Squalene cyclase	COG1657,Squalene cyclase;KOG0497,Oxidosqualene-lanosterol cyclase and related proteins	GO:0016853,molecular_function,isomerase activity;GO:0016866,molecular_function,intramolecular transferase activity	-
Solyc11g011160.1	11.3305	10.0566	10.5727	45.9316	48.0073	43.7236	-1.9411	3.72459	596.866	9.46297e-11	1.00115e-08	K4D5S3,Uncharacterized protein	XP_004250181.1,HMG-Y-related protein A-like	PF00538,linker histone H1 and H5 family	IPR017956,AT hook, DNA-binding motif;IPR031059,High mobility group protein HMGA, plant;IPR036388,Winged helix-like DNA-binding domain superfamily;IPR005818,Linker histone H1/H5, domain H15;IPR000116,High mobility group protein HMGA;IPR036390,Winged helix DNA-binding domain superfamily	ENOG410JEJ4,-;ENOG410YQM8,-	GO:0000786,cellular_component,nucleosome;GO:0003677,molecular_function,DNA binding;GO:0000785,cellular_component,chromatin;GO:0006334,biological_process,nucleosome assembly;GO:0006355,biological_process,regulation of transcription, DNA-templated;GO:0005634,cellular_component,nucleus	-
Solyc10g080950.1	8.50265	9.08313	10.0275	40.0992	39.433	40.9424	-1.95594	5.05082	595.561	9.57295e-11	1.00115e-08	K4D2Y2,Uncharacterized protein	XP_004249323.1,G2/mitotic-specific cyclin S13-7-like	PF02984,Cyclin, C-terminal domain;PF00134,Cyclin, N-terminal domain	IPR004367,Cyclin, C-terminal domain;IPR013763,Cyclin-like;IPR036915,Cyclin-like superfamily;IPR006671,Cyclin, N-terminal	COG5024,Cyclin;KOG0653,Cyclin B and related kinase-activating proteins	GO:0005634,cellular_component,nucleus	-
Solyc10g079350.1	2.40315	2.41121	1.83348	15.2691	16.9804	14.1721	-2.64783	3.62473	594.859	9.63273e-11	1.00115e-08	K4D2H6,Glycosyltransferase	XP_004249229.2,zeatin O-glucosyltransferase-like	PF00201,UDP-glucoronosyl and UDP-glucosyl transferase	IPR035595,UDP-glycosyltransferase family, conserved site;IPR002213,UDP-glucuronosyl/UDP-glucosyltransferase	KOG1192,UDP-glucuronosyl and UDP-glucosyl transferase;COG1819,Glycosyl transferases, related to UDP-glucuronosyltransferase	GO:0016757,molecular_function,transferase activity, transferring glycosyl groups;GO:0008152,biological_process,metabolic process;GO:0080044,molecular_function,quercetin 7-O-glucosyltransferase activity;GO:0016740,molecular_function,transferase activity;GO:0043231,cellular_component,intracellular membrane-bounded organelle;GO:0080043,molecular_function,quercetin 3-O-glucosyltransferase activity;GO…	K13495,ko00908,Zeatin biosynthesis
Solyc04g082430.2	4.71894	4.2703	4.55534	16.2769	18.4342	18.2189	-1.79863	4.28508	594.809	9.63695e-11	1.00115e-08	K4BVX0,Uncharacterized protein	-	PF02984,Cyclin, C-terminal domain;PF00134,Cyclin, N-terminal domain	IPR004367,Cyclin, C-terminal domain;IPR013763,Cyclin-like;IPR036915,Cyclin-like superfamily;IPR006671,Cyclin, N-terminal	COG5024,Cyclin;KOG0653,Cyclin B and related kinase-activating proteins	GO:0005634,cellular_component,nucleus	-
Solyc02g068030.1	249.504	230.89	195.768	75.7175	72.2758	77.1448	1.7481	7.02554	593.996	9.7068e-11	1.00115e-08	K4B7D5,Uncharacterized protein	XP_010317064.1,uncharacterized protein LOC101250767	-	-	ENOG410IZ99,-;ENOG4111DV0,-	-	-
Solyc11g061720.1	14.3815	17.3489	14.6132	58.5779	59.0649	60.6052	-1.77957	5.45368	593.969	9.70908e-11	1.00115e-08	K4D8Y4,Uncharacterized protein	XP_004250864.1,serine/threonine-protein kinase UCN-like	PF00069,Protein kinase domain	IPR011009,Protein kinase-like domain superfamily;IPR017441,Protein kinase, ATP binding site;IPR008271,Serine/threonine-protein kinase, active site;IPR000719,Protein kinase domain	KOG0610,Putative serine/threonine protein kinase;ENOG410XQ0C,-	GO:0035556,biological_process,intracellular signal transduction;GO:0005737,cellular_component,cytoplasm;GO:0005524,molecular_function,ATP binding;GO:0005886,cellular_component,plasma membrane;GO:0004674,molecular_function,protein serine/threonine kinase activity;GO:0006468,biological_process,protein phosphorylation;GO:0000166,molecular_function,nucleotide binding;GO:0005634,cellular_component,nuc…	-
Solyc02g067100.2	6.77156	6.81868	7.50464	30.0931	28.3379	32.2026	-1.93426	4.89818	593.672	9.73475e-11	1.00115e-08	K4B742,Uncharacterized protein	XP_004233927.1,uncharacterized protein LOC101254663 isoform X1	PF06886,Targeting protein for Xklp2 (TPX2)	IPR009675,TPX2;IPR027329,TPX2, C-terminal	ENOG410IJR5,-;ENOG410YD2P,-	GO:0032147,biological_process,activation of protein kinase activity;GO:0005874,cellular_component,microtubule;GO:0060236,biological_process,regulation of mitotic spindle organization;GO:0005819,cellular_component,spindle	-
Solyc04g078140.2	1.54979	1.43244	1.01458	14.1672	13.8546	12.9744	-3.2074	3.03933	592.636	9.8249e-11	1.00477e-08	K4BUQ1,Uncharacterized protein	XP_004238109.1,cytochrome b5-like	PF00173,Cytochrome b5-like Heme/Steroid binding domain	IPR001199,Cytochrome b5-like heme/steroid binding domain;IPR018506,Cytochrome b5, heme-binding site;IPR036400,Cytochrome b5-like heme/steroid binding domain superfamily	KOG0537,Cytochrome b5;COG5274,Cytochrome b involved in lipid metabolism	GO:0020037,molecular_function,heme binding;GO:0046872,molecular_function,metal ion binding;GO:0016021,cellular_component,integral component of membrane;GO:0016020,cellular_component,membrane	-
Solyc11g072990.1	17.1151	12.5399	13.6816	2.12832	2.25333	2.23514	2.87491	3.60926	607.731	9.91812e-11	1.00867e-08	K4DB05,3-ketoacyl-CoA synthase	XP_004251303.1,3-ketoacyl-CoA synthase 3-like	PF08541,3-Oxoacyl-[acyl-carrier-protein (ACP)] synthase III C terminal;PF08392,AE1/Type III polyketide synthase-like protein	IPR013601,FAE1/Type III polyketide synthase-like protein;IPR016039,Thiolase-like;IPR013747,3-Oxoacyl-[acyl-carrier-protein (ACP)] synthase III, C-terminal;IPR012392,Very-long-chain 3-ketoacyl-CoA synthase	ENOG410IH8S,-;ENOG410Y9JS,-	GO:0016747,molecular_function,transferase activity, transferring acyl groups other than amino-acyl groups;GO:0003824,molecular_function,catalytic activity;GO:0016740,molecular_function,transferase activity;GO:0006633,biological_process,fatty acid biosynthetic process;GO:0008152,biological_process,metabolic process;GO:0016020,cellular_component,membrane;GO:0016746,molecular_function,transferase ac…	K15397,ko00062,Fatty acid elongation
Solyc09g007270.2	146.457	139.288	156.657	43.13	49.9611	45.0757	1.84623	6.81435	608.766	1.00174e-10	1.01314e-08	K4CQB7,Uncharacterized protein	NP_001318094.1,L-ascorbate peroxidase 2, cytosolic	PF00141,Peroxidase	IPR019793,Peroxidases heam-ligand binding site;IPR002207,Class I peroxidase;IPR019794,Peroxidase, active site;IPR010255,Haem peroxidase;IPR002016,Haem peroxidase, plant/fungal/bacterial	ENOG410IF5T,-;COG0376,Catalase (peroxidase I)	GO:0000302,biological_process,response to reactive oxygen species;GO:0016688,molecular_function,L-ascorbate peroxidase activity;GO:0098869,biological_process,cellular oxidant detoxification;GO:0004130,molecular_function,cytochrome-c peroxidase activity;GO:0006979,biological_process,response to oxidative stress;GO:0055114,biological_process,oxidation-reduction process;GO:0009507,cellular_component…	K00434,ko00053,Ascorbate and aldarate metabolism;K00434,ko00480,Glutathione metabolism
Solyc06g069850.2	9.8736	8.98792	9.88747	1.53129	1.27661	1.16937	3.00945	2.92468	588.066	1.02344e-10	1.0294e-08	K4C8F7,Uncharacterized protein	XP_004241580.1,myb-related protein 306-like	PF00249,Myb-like DNA-binding domain	IPR009057,Homeobox-like domain superfamily;IPR001005,SANT/Myb domain;IPR017930,Myb domain	KOG0048,Transcription factor, Myb superfamily;COG5147,Myb superfamily proteins, including transcription factors and mRNA splicing factors	GO:0009751,biological_process,response to salicylic acid;GO:0001135,molecular_function,transcription factor activity, RNA polymerase II transcription factor recruiting;GO:0009739,biological_process,response to gibberellin;GO:0003677,molecular_function,DNA binding;GO:0000981,molecular_function,RNA polymerase II transcription factor activity, sequence-specific DNA binding;GO:0043565,molecular_funct…	-
Solyc07g064870.2	7.27691	6.02294	5.2701	0.669132	0.775568	0.686881	3.28112	2.69771	580.698	1.09383e-10	1.09419e-08	K4CHG6,Endoglucanase	-	PF00759,lycosyl hydrolase family 9	IPR012341,Six-hairpin glycosidase-like superfamily;IPR001701,Glycoside hydrolase family 9;IPR018221,Glycoside hydrolase family 9, His active site;IPR008928,Six-hairpin glycosidase superfamily	ENOG410XPC9,-;ENOG410IDXW,-	GO:0016798,molecular_function,hydrolase activity, acting on glycosyl bonds;GO:0000272,biological_process,polysaccharide catabolic process;GO:0016787,molecular_function,hydrolase activity;GO:0005975,biological_process,carbohydrate metabolic process;GO:0003824,molecular_function,catalytic activity;GO:0004553,molecular_function,hydrolase activity, hydrolyzing O-glycosyl compounds;GO:0030245,biologic…	-
Solyc06g072830.2	4.41739	4.39697	4.78188	16.7529	18.0826	18.4613	-1.80136	4.2641	577.179	1.12946e-10	1.11853e-08	K4C903,Uncharacterized protein	XP_004241439.1,cell division cycle 20.2, cofactor of APC complex-like	PF12894,Anaphase-promoting complex subunit 4 WD40 domain;PF00400,WD domain, G-beta repeat	IPR019775,WD40 repeat, conserved site;IPR033010,The WD repeat Cdc20/Fizzy family;IPR017986,WD40-repeat-containing domain;IPR024977,Anaphase-promoting complex subunit 4, WD40 domain;IPR036322,WD40-repeat-containing domain superfamily;IPR015943,WD40/YVTN repeat-like-containing domain superfamily;IPR001680,WD40 repeat	ENOG410XQ8I,-;KOG0305,Anaphase promoting complex, Cdc20, Cdh1, and Ama1 subunits	GO:0097027,molecular_function,ubiquitin-protein transferase activator activity;GO:1904668,biological_process,positive regulation of ubiquitin protein ligase activity;GO:0010997,molecular_function,anaphase-promoting complex binding	K03363,ko05203,Viral carcinogenesis;K03363,ko04110,Cell cycle;K03363,ko04120,Ubiquitin mediated proteolysis;K03363,ko04113,Meiosis - yeast;K03363,ko04114,Oocyte meiosis;K03363,ko05166,HTLV-I infection;K03363,ko04111,Cell cycle - yeast
Solyc12g011410.1	45.1037	42.7363	39.216	4.31528	5.55383	4.71739	3.28401	2.01281	577.089	1.13039e-10	1.11853e-08	K4DCM6,Uncharacterized protein	-	-	-	-	-	-
Solyc11g013110.1	1711.07	1786.84	1874.48	516.975	448.273	516.818	2.02391	10.2904	571.561	1.18925e-10	1.17046e-08	K4D6B5,Uncharacterized protein	XP_004250329.1,flavonol synthase/flavanone 3-hydroxylase	PF03171,2OG-Fe(II) oxygenase superfamily;PF14226,non-haem dioxygenase in morphine synthesis N-terminal	IPR005123,Oxoglutarate/iron-dependent dioxygenase;IPR027443,Isopenicillin N synthase-like;IPR026992,Non-haem dioxygenase N-terminal domain	KOG0143,Iron/ascorbate family oxidoreductases;COG3491,Isopenicillin N synthase and related dioxygenases	GO:0055114,biological_process,oxidation-reduction process;GO:0016491,molecular_function,oxidoreductase activity;GO:0051555,biological_process,flavonol biosynthetic process;GO:0045431,molecular_function,flavonol synthase activity;GO:0046872,molecular_function,metal ion binding	K05278,ko00941,Flavonoid biosynthesis
Solyc01g096940.2	10.6644	10.3438	9.57643	28.3909	27.6078	29.6667	-1.32229	5.61664	570.641	1.1994e-10	1.17413e-08	K4B082,Uncharacterized protein	XP_004230068.1,probable inactive leucine-rich repeat receptor-like protein kinase At3g03770	PF07714,Protein tyrosine kinase	IPR001245,Serine-threonine/tyrosine-protein kinase, catalytic domain;IPR011009,Protein kinase-like domain superfamily;IPR032675,Leucine-rich repeat domain superfamily;IPR000719,Protein kinase domain	ENOG410IGEV,-;ENOG410XPGM,-	GO:0004672,molecular_function,protein kinase activity;GO:0006468,biological_process,protein phosphorylation;GO:0005524,molecular_function,ATP binding;GO:0016021,cellular_component,integral component of membrane;GO:0016020,cellular_component,membrane	-
Solyc07g051820.2	22.193	19.4237	20.8458	7.38978	6.95508	7.67421	1.66954	5.21473	569.172	1.21581e-10	1.18386e-08	K4CF84,Uncharacterized protein	XP_004243487.1,cellulose synthase-like protein H1	PF03552,Cellulose synthase	IPR005150,Cellulose synthase;IPR029044,Nucleotide-diphospho-sugar transferases	COG1215,Glycosyltransferases, probably involved in cell wall biogenesis;ENOG410IGAS,-	GO:0030244,biological_process,cellulose biosynthetic process;GO:0005794,cellular_component,Golgi apparatus;GO:0016760,molecular_function,cellulose synthase (UDP-forming) activity;GO:0016759,molecular_function,cellulose synthase activity;GO:0071555,biological_process,cell wall organization;GO:0016740,molecular_function,transferase activity;GO:0016757,molecular_function,transferase activity, transf…	-
Solyc04g077540.2	4.55256	4.07266	4.66732	16.6403	16.58	17.6035	-1.76649	4.80483	566.392	1.2476e-10	1.20839e-08	K4BUJ1,Kinesin-like protein	XP_004238068.1,kinesin-like protein KIN-7N	PF00225,Kinesin motor domain	IPR027640,Kinesin-like protein;IPR019821,Kinesin motor domain, conserved site;IPR001752,Kinesin motor domain;IPR036961,Kinesin motor domain superfamily;IPR027417,P-loop containing nucleoside triphosphate hydrolase	COG5059,Kinesin-like protein;KOG0242,Kinesin-like protein	GO:0005874,cellular_component,microtubule;GO:0005871,cellular_component,kinesin complex;GO:0003777,molecular_function,microtubule motor activity;GO:0016887,molecular_function,ATPase activity;GO:0008017,molecular_function,microtubule binding;GO:0007018,biological_process,microtubule-based movement;GO:0003774,molecular_function,motor activity;GO:0000166,molecular_function,nucleotide binding;GO:0005…	-
Solyc03g059260.2	62.1693	57.5588	52.411	23.4668	24.1634	22.1375	1.46509	6.24367	563.185	1.28551e-10	1.23856e-08	K4BGX3,Uncharacterized protein	XP_010317889.1,carboxyl-terminal-processing peptidase 3, chloroplastic isoform X2	PF03572,Peptidase family S41;PF13180,PDZ domain	IPR005151,Tail specific protease;IPR004447,C-terminal-processing peptidase S41A;IPR036034,PDZ superfamily;IPR029045,ClpP/crotonase-like domain superfamily;IPR001478,PDZ domain	COG0793,Periplasmic protease;ENOG410IEW8,-	GO:0008236,molecular_function,serine-type peptidase activity;GO:0006508,biological_process,proteolysis;GO:0004175,molecular_function,endopeptidase activity	-
Solyc03g114840.2	40.7148	37.8877	36.1853	13.4351	11.3751	12.2402	1.79312	5.01093	561.91	1.30097e-10	1.24688e-08	M1CAG7,Uncharacterized protein	XP_006345102.1,MADS-box protein CMB1-like	PF01486,K-box region;PF00319,SRF-type transcription factor (DNA-binding and dimerisation domain)	IPR002100,Transcription factor, MADS-box;IPR036879,Transcription factor, MADS-box superfamily;IPR002487,Transcription factor, K-box;IPR033896,MADS MEF2-like	KOG0014,MADS box transcription factor;COG5068,Regulator of arginine metabolism and related MADS box-containing transcription factors	GO:0046983,molecular_function,protein dimerization activity;GO:0003677,molecular_function,DNA binding;GO:0003700,molecular_function,DNA binding transcription factor activity;GO:0045944,biological_process,positive regulation of transcription by RNA polymerase II;GO:0006355,biological_process,regulation of transcription, DNA-templated;GO:0006351,biological_process,transcription, DNA-templated;GO:00…	-
Solyc08g044260.2	17.9529	16.7975	20.0359	3.83858	3.84057	3.32142	2.48059	4.50289	617.207	1.32622e-10	1.25731e-08	K4CK85,Uncharacterized protein	-	PF12076,WAX2 C-terminal domain;PF04116,atty acid hydroxylase superfamily	IPR021940,Uncharacterised domain Wax2, C-terminal;IPR006694,Fatty acid hydroxylase	-	GO:0006629,biological_process,lipid metabolic process;GO:0008610,biological_process,lipid biosynthetic process;GO:0016491,molecular_function,oxidoreductase activity;GO:0005506,molecular_function,iron ion binding;GO:0055114,biological_process,oxidation-reduction process;GO:0005789,cellular_component,endoplasmic reticulum membrane	-
Solyc12g005150.1	397.108	396.839	430.009	138.398	147.752	158.541	1.62831	6.98029	559.7	1.32827e-10	1.25731e-08	K4DB53,Uncharacterized protein	XP_004251470.1,uncharacterized protein LOC101259813	PF01190,Pollen proteins Ole e I like	-	ENOG410IXXC,-;ENOG410YH06,-	-	-
Solyc01g009040.2	9.37022	9.60185	10.2312	46.3242	39.6292	46.3685	-2.01273	5.50088	585.598	1.33245e-10	1.25731e-08	K4ATA0,Uncharacterized protein	XP_010313160.1,G2/mitotic-specific cyclin S13-7-like	PF02984,Cyclin, C-terminal domain;PF00134,Cyclin, N-terminal domain	IPR004367,Cyclin, C-terminal domain;IPR013763,Cyclin-like;IPR036915,Cyclin-like superfamily;IPR006671,Cyclin, N-terminal	COG5024,Cyclin;KOG0653,Cyclin B and related kinase-activating proteins	GO:0005634,cellular_component,nucleus	-
Solyc03g096730.2	130.954	122.175	125.993	57.4154	56.7365	60.6075	1.28253	7.08245	558.73	1.34048e-10	1.2584e-08	Q6J1L7,GDP-mannose pyrophosphorylase	NP_001234025.1,GDP-mannose pyrophosphorylase	PF00132,Bacterial transferase hexapeptide (six repeats);PF00483,Nucleotidyl transferase	IPR029044,Nucleotide-diphospho-sugar transferases;IPR001451,Hexapeptide repeat;IPR005835,Nucleotidyl transferase domain	COG1208,Nucleoside-diphosphate-sugar pyrophosphorylase involved in lipopolysaccharide biosynthesis/translation initiation factor 2B, gamma/epsilon subunits (eIF-2Bgamma/eIF-2Bepsilon);KOG1322,GDP-mannose pyrophosphorylase/mannose-1-phosphate guanylyltransferase	GO:0016779,molecular_function,nucleotidyltransferase activity;GO:0008928,molecular_function,mannose-1-phosphate guanylyltransferase (GDP) activity;GO:0016740,molecular_function,transferase activity;GO:0009058,biological_process,biosynthetic process	K00966,ko00520,Amino sugar and nucleotide sugar metabolism;K00966,ko00051,Fructose and mannose metabolism
Solyc05g051750.2	643.393	560.647	626.304	190.06	189.397	166.788	1.90934	8.47091	563.198	1.4264e-10	1.33223e-08	K4C1K6,Uncharacterized protein	NP_001296103.1,systemin soform 1	PF07376,Prosystemin	IPR009966,Prosystemin/Systemin	-	-	-
Solyc06g053760.2	15.7766	17.8593	17.5255	79.1721	76.5107	91.7219	-2.10638	5.936	632.731	1.43688e-10	1.33243e-08	K4C663,Uncharacterized protein	XP_004241020.1,syntaxin-related protein KNOLLE	PF00804,Syntaxin;PF05739,SNARE domain	IPR000727,Target SNARE coiled-coil homology domain;IPR010989,SNARE;IPR006012,Syntaxin/epimorphin, conserved site;IPR006011,Syntaxin, N-terminal domain	COG5074,t-SNARE complex subunit, syntaxin;KOG0810,SNARE protein Syntaxin 1 and related proteins	GO:0006906,biological_process,vesicle fusion;GO:0000149,molecular_function,SNARE binding;GO:0031201,cellular_component,SNARE complex;GO:0016021,cellular_component,integral component of membrane;GO:0005484,molecular_function,SNAP receptor activity;GO:0012505,cellular_component,endomembrane system;GO:0006887,biological_process,exocytosis;GO:0048278,biological_process,vesicle docking;GO:0009524,cell…	K08486,ko04721,Synaptic vesicle cycle;K08486,ko04130,SNARE interactions in vesicular transport
Solyc01g060410.2	2.47099	3.01944	2.42347	12.217	11.6445	13.0874	-2.06069	4.4126	550.632	1.44769e-10	1.33243e-08	K4AWE4,Uncharacterized protein	XP_010318808.1,uncharacterized protein LOC101265765	PF14309,omain of unknown function (DUF4378);PF14383,UF761-associated sequence motif	IPR025486,Domain of unknown function DUF4378;IPR032795,DUF3741-associated sequence motif	ENOG410Z5UU,-;ENOG410IQTD,-	-	-
Solyc01g091270.2	472.445	444.38	464.216	174.927	180.696	159.545	1.58753	8.67743	550.577	1.44845e-10	1.33243e-08	K4AZ67,Uncharacterized protein	-	PF10248,Myelodysplasia-myeloid leukemia factor 1-interacting protein	IPR019376,Myeloid leukemia factor	ENOG411164N,-;ENOG410JBXB,-	-	-
Solyc11g065070.1	34.4944	32.6145	30.9122	12.6559	12.9402	14.1418	1.46749	4.92926	549.773	1.45965e-10	1.33601e-08	K4D9C0,Uncharacterized protein	XP_010313251.1,-;XP_004250903.1,hydroxymethylglutaryl-CoA lyase, mitochondrial	PF00682,HMGL-like	IPR000138,Hydroxymethylglutaryl-CoA lyase, active site;IPR000891,Pyruvate carboxyltransferase;IPR030020,Hydroxymethylglutaryl-CoA lyase, mitochondrial;IPR013785,Aldolase-type TIM barrel	COG0119,Isopropylmalate/homocitrate/citramalate synthases;KOG2368,Hydroxymethylglutaryl-CoA lyase	GO:0046951,biological_process,ketone body biosynthetic process;GO:0003824,molecular_function,catalytic activity;GO:0004419,molecular_function,hydroxymethylglutaryl-CoA lyase activity;GO:0005739,cellular_component,mitochondrion	K01640,ko00280,Valine, leucine and isoleucine degradation;K01640,ko00281,Geraniol degradation;K01640,ko00072,Synthesis and degradation of ketone bodies;K01640,ko04146,Peroxisome;K01640,ko00650,Butanoate metabolism
Solyc03g025320.2	513.323	507.371	601.547	55.8668	57.4857	47.6062	3.50024	8.98978	946.514	1.55887e-10	1.41974e-08	K4BF05,Alcohol acyl transferase	NP_001274287.1,BAHD acyltransferase DCR-like	PF02458,Transferase family	IPR023213,Chloramphenicol acetyltransferase-like domain superfamily;IPR003480,Transferase	ENOG410IHZE,-;ENOG410YJA8,-	GO:0090626,biological_process,plant epidermis morphogenesis;GO:0016747,molecular_function,transferase activity, transferring acyl groups other than amino-acyl groups;GO:0005737,cellular_component,cytoplasm;GO:0016740,molecular_function,transferase activity;GO:0010090,biological_process,trichome morphogenesis;GO:0051179,biological_process,localization;GO:0010143,biological_process,cutin biosynthet…	-
Solyc01g098590.2	67.3118	77.3089	62.9799	23.4705	21.6072	21.1975	1.80871	5.75061	547.423	1.58509e-10	1.43437e-08	K4B0P6,Uncharacterized protein	XP_004230164.1,phosphoglycerate mutase-like protein AT74	PF00300,Histidine phosphatase superfamily (branch 1)	IPR001345,Phosphoglycerate/bisphosphoglycerate mutase, active site;IPR029033,Histidine phosphatase superfamily;IPR013078,Histidine phosphatase superfamily, clade-1	-	GO:0016311,biological_process,dephosphorylation;GO:0005829,cellular_component,cytosol;GO:0003824,molecular_function,catalytic activity;GO:0008152,biological_process,metabolic process;GO:0016791,molecular_function,phosphatase activity	-
Solyc06g051960.2	3.36697	3.18451	2.44351	24.0684	21.0872	21.565	-2.73504	4.72103	679.967	1.59061e-10	1.43437e-08	K4C5Y2,Pectinesterase	XP_004240956.1,probable pectinesterase/pectinesterase inhibitor 34	PF04043,Plant invertase/pectin methylesterase inhibitor;PF01095,Pectinesterase	IPR035513,Invertase/pectin methylesterase inhibitor domain superfamily;IPR006501,Pectinesterase inhibitor domain;IPR011050,Pectin lyase fold/virulence factor;IPR012334,Pectin lyase fold;IPR000070,Pectinesterase, catalytic;IPR033131,Pectinesterase, Asp active site	ENOG410IIF6,-;COG4677,Pectin methylesterase	GO:0071944,cellular_component,cell periphery;GO:0016787,molecular_function,hydrolase activity;GO:0045490,biological_process,pectin catabolic process;GO:0030599,molecular_function,pectinesterase activity;GO:0005618,cellular_component,cell wall;GO:0043086,biological_process,negative regulation of catalytic activity;GO:0045330,molecular_function,aspartyl esterase activity;GO:0016021,cellular_compone…	-
Solyc07g017600.2	129.202	123.07	112.467	54.8213	53.8396	57.6653	1.2962	7.61473	537.907	1.63747e-10	1.46633e-08	K4CCH4,Pectinesterase	-	PF04043,Plant invertase/pectin methylesterase inhibitor;PF01095,Pectinesterase	IPR035513,Invertase/pectin methylesterase inhibitor domain superfamily;IPR006501,Pectinesterase inhibitor domain;IPR018040,Pectinesterase, Tyr active site;IPR011050,Pectin lyase fold/virulence factor;IPR012334,Pectin lyase fold;IPR000070,Pectinesterase, catalytic;IPR033131,Pectinesterase, Asp active site	COG4677,Pectin methylesterase;ENOG410IGVA,-	GO:0071944,cellular_component,cell periphery;GO:0016787,molecular_function,hydrolase activity;GO:0045490,biological_process,pectin catabolic process;GO:0030599,molecular_function,pectinesterase activity;GO:0071555,biological_process,cell wall organization;GO:0005618,cellular_component,cell wall;GO:0043086,biological_process,negative regulation of catalytic activity;GO:0045330,molecular_function,a…	-
Solyc04g079130.2	3.51472	2.93949	2.45838	21.5269	20.3612	24.4114	-2.73666	3.60671	553.827	1.64207e-10	1.46633e-08	K4BUZ7,Uncharacterized protein	-	PF02362,B3 DNA binding domain	IPR015300,DNA-binding pseudobarrel domain superfamily;IPR003340,B3 DNA binding domain	ENOG410IIZT,-;ENOG4111SA1,-	GO:0006355,biological_process,regulation of transcription, DNA-templated;GO:0003677,molecular_function,DNA binding;GO:0005634,cellular_component,nucleus;GO:0006351,biological_process,transcription, DNA-templated	-
Solyc06g062920.2	9.02146	9.22645	8.74218	2.5293	2.37862	2.80883	1.97272	3.43612	536.694	1.65706e-10	1.47253e-08	Q94FU1,Auxin-regulated dual specificity cytosolic kinase	NP_001234561.1,auxin-regulated dual specificity cytosolic kinase	PF07714,Protein tyrosine kinase	IPR001245,Serine-threonine/tyrosine-protein kinase, catalytic domain;IPR011009,Protein kinase-like domain superfamily;IPR008271,Serine/threonine-protein kinase, active site;IPR000719,Protein kinase domain	COG0515,Serine/threonine protein kinase;KOG1187,Serine/threonine protein kinase	GO:0016301,molecular_function,kinase activity;GO:0004675,molecular_function,transmembrane receptor protein serine/threonine kinase activity;GO:0005524,molecular_function,ATP binding;GO:0007166,biological_process,cell surface receptor signaling pathway;GO:0005886,cellular_component,plasma membrane;GO:0004672,molecular_function,protein kinase activity;GO:0006468,biological_process,protein phosphory…	-
Solyc02g069210.2	0.214251	0.113294	0.121705	5.67804	4.5358	5.22226	-4.93655	1.81535	535.681	1.67364e-10	1.48008e-08	K4B7Q3,Uncharacterized protein	XP_004233216.1,fe(2+) transport protein 1-like	PF02535,ZIP Zinc transporter	IPR003689,Zinc/iron permease;IPR004698,Zinc/iron permease, fungal/plant	ENOG4111GP2,-;KOG1558,Fe2+/Zn2+ regulated transporter	GO:0071577,biological_process,zinc ion transmembrane transport;GO:0055085,biological_process,transmembrane transport;GO:0030001,biological_process,metal ion transport;GO:0006811,biological_process,ion transport;GO:0005886,cellular_component,plasma membrane;GO:0005385,molecular_function,zinc ion transmembrane transporter activity;GO:0016020,cellular_component,membrane;GO:0016021,cellular_component…	-
Solyc04g082900.2	9.75724	9.64637	10.8559	35.7298	36.1045	37.2204	-1.68083	5.16635	534.79	1.68837e-10	1.48593e-08	K4BW16,Uncharacterized protein	XP_004238470.1,mitotic spindle checkpoint protein BUBR1	PF08311,Mad3/BUB1 homology region 1	IPR013212,Mad3/Bub1 homology region 1;IPR011990,Tetratricopeptide-like helical domain superfamily;IPR015661,Mitotic spindle checkpoint protein Bub1/Mad3	ENOG410IQA2,-;ENOG410XUW7,-	GO:0006468,biological_process,protein phosphorylation;GO:0051754,biological_process,meiotic sister chromatid cohesion, centromeric;GO:0007094,biological_process,mitotic spindle assembly checkpoint;GO:0000778,cellular_component,condensed nuclear chromosome kinetochore;GO:0004672,molecular_function,protein kinase activity	K02178,ko04114,Oocyte meiosis;K02178,ko04110,Cell cycle;K02178,ko04914,Progesterone-mediated oocyte maturation;K02178,ko04113,Meiosis - yeast;K02178,ko04111,Cell cycle - yeast
Solyc01g111570.2	131.25	119.843	118.659	54.8496	53.7392	57.7387	1.31674	7.9653	533.691	1.70676e-10	1.48987e-08	K4B419,Uncharacterized protein	XP_010315381.1,probable receptor-like serine/threonine-protein kinase At5g57670	PF00069,Protein kinase domain;PF00582,Universal stress protein family	IPR006016,UspA;IPR014729,Rossmann-like alpha/beta/alpha sandwich fold;IPR011009,Protein kinase-like domain superfamily;IPR008271,Serine/threonine-protein kinase, active site;IPR000719,Protein kinase domain	COG0515,Serine/threonine protein kinase;ENOG410IEG5,-	GO:0004675,molecular_function,transmembrane receptor protein serine/threonine kinase activity;GO:0007166,biological_process,cell surface receptor signaling pathway;GO:0005886,cellular_component,plasma membrane;GO:0004672,molecular_function,protein kinase activity;GO:0006950,biological_process,response to stress;GO:0006468,biological_process,protein phosphorylation;GO:0005524,molecular_function,AT…	-
Solyc01g095940.2	38.2448	42.1825	41.2372	4.96339	5.82344	3.89076	3.20798	3.88276	657.402	1.71456e-10	1.48987e-08	K4AZY3,Uncharacterized protein	-	PF06974,Protein of unknown function (DUF1298)	IPR009721,O-acyltransferase WSD1, C-terminal	-	GO:0047196,molecular_function,long-chain-alcohol O-fatty-acyltransferase activity;GO:0004144,molecular_function,diacylglycerol O-acyltransferase activity;GO:0005886,cellular_component,plasma membrane;GO:0019432,biological_process,triglyceride biosynthetic process	-
Solyc04g074730.1	67.4422	70.7287	65.4857	182.695	184.871	200.421	-1.31479	5.63359	533.07	1.71727e-10	1.48987e-08	M1BI96,Uncharacterized protein	-	-	-	-	-	-
Solyc02g083860.2	341.403	326.971	305.834	148.094	138.006	145.707	1.33713	8.36824	531.455	1.74493e-10	1.50673e-08	K4BAQ4,Uncharacterized protein	NP_001316412.1,flavanone 3-dioxygenase	PF03171,2OG-Fe(II) oxygenase superfamily;PF14226,non-haem dioxygenase in morphine synthesis N-terminal	IPR005123,Oxoglutarate/iron-dependent dioxygenase;IPR027443,Isopenicillin N synthase-like;IPR026992,Non-haem dioxygenase N-terminal domain	KOG0143,Iron/ascorbate family oxidoreductases;COG3491,Isopenicillin N synthase and related dioxygenases	GO:0009813,biological_process,flavonoid biosynthetic process;GO:0009416,biological_process,response to light stimulus;GO:0046872,molecular_function,metal ion binding;GO:0016491,molecular_function,oxidoreductase activity;GO:0045486,molecular_function,naringenin 3-dioxygenase activity;GO:0055114,biological_process,oxidation-reduction process	K00475,ko00941,Flavonoid biosynthesis
Solyc07g042560.2	1.21943	1.33703	1.21171	6.1477	5.72692	6.84359	-2.14715	3.43753	530.818	1.75598e-10	1.50916e-08	K4CEB7,Kinesin-like protein	XP_010323978.1,kinesin-like protein NACK2	PF00225,Kinesin motor domain;PF11995,omain of unknown function (DUF3490)	IPR019821,Kinesin motor domain, conserved site;IPR027417,P-loop containing nucleoside triphosphate hydrolase;IPR001752,Kinesin motor domain;IPR021881,NPK1-activating kinesin-like protein, C-terminal;IPR036961,Kinesin motor domain superfamily;IPR027640,Kinesin-like protein	COG5059,Kinesin-like protein;KOG0242,Kinesin-like protein	GO:0005874,cellular_component,microtubule;GO:0005871,cellular_component,kinesin complex;GO:0007112,biological_process,male meiosis cytokinesis;GO:0009558,biological_process,embryo sac cellularization;GO:0000166,molecular_function,nucleotide binding;GO:0003777,molecular_function,microtubule motor activity;GO:0016887,molecular_function,ATPase activity;GO:0009506,cellular_component,plasmodesma;GO:00…	-
Solyc02g082820.2	3.30549	3.05395	3.62426	16.9052	15.7158	15.6567	-2.10363	3.91395	529.897	1.77212e-10	1.5159e-08	Q9XGI1,Cyclin B2	NP_001304175.1,cyclin B2	PF02984,Cyclin, C-terminal domain;PF00134,Cyclin, N-terminal domain	IPR004367,Cyclin, C-terminal domain;IPR013763,Cyclin-like;IPR036915,Cyclin-like superfamily;IPR006671,Cyclin, N-terminal	COG5024,Cyclin;KOG0653,Cyclin B and related kinase-activating proteins	GO:0005634,cellular_component,nucleus	-
Solyc03g111550.2	117.161	107.586	134.852	8.21214	8.58527	7.42547	4.05764	6.37474	1226.14	1.80052e-10	1.53304e-08	K4BK18,Uncharacterized protein	-	PF00657,SL-like Lipase/Acylhydrolase	IPR001087,GDSL lipase/esterase;IPR036514,SGNH hydrolase superfamily	ENOG410IFUT,-;ENOG410YD8Z,-	GO:0006631,biological_process,fatty acid metabolic process;GO:0016788,molecular_function,hydrolase activity, acting on ester bonds;GO:0008126,molecular_function,acetylesterase activity	-
Solyc01g006390.2	3.72796	3.29842	2.98569	22.0996	28.3968	28.3551	-2.81326	3.11731	527.53	1.81438e-10	1.53768e-08	Q9XG52,Extensin-like protein	NP_001234866.1,extensin-like protein precursor	-	-	-	-	-
Solyc06g060570.2	34.0108	34.0928	32.3492	12.5691	12.7858	11.1292	1.62305	4.49315	526.715	1.82922e-10	1.54312e-08	K4C6N7,Uncharacterized protein	XP_004242010.1,dihydrofolate reductase	PF03959,Serine hydrolase (FSH1)	IPR005645,Serine hydrolase FSH;IPR029058,Alpha/Beta hydrolase fold	ENOG4111JYH,-;KOG2551,Phospholipase/carboxyhydrolase	-	-
Solyc02g077920.2	195.305	148.09	153.144	22.3124	22.0352	24.1353	3.0215	6.68699	916.132	1.85998e-10	1.55901e-08	Q0PY35,Squamosa promoter-binding-like protein	NP_001306237.1,SQUAMOSA promoter binding protein-like	PF03110,SBP domain	IPR036893,SBP domain superfamily;IPR004333,SBP domain;IPR017238,Squamosa promoter-binding protein	ENOG410ZM8F,-;ENOG410J07E,-	GO:0003677,molecular_function,DNA binding;GO:0003700,molecular_function,DNA binding transcription factor activity;GO:0046872,molecular_function,metal ion binding;GO:0006355,biological_process,regulation of transcription, DNA-templated;GO:0009908,biological_process,flower development;GO:0006351,biological_process,transcription, DNA-templated;GO:0005634,cellular_component,nucleus	-
Solyc05g051220.2	6.54853	6.79049	6.74119	1.85366	2.01298	1.6486	2.02642	3.69113	524.578	1.86879e-10	1.55901e-08	K4C1F3,Uncharacterized protein	XP_004240037.1,potassium channel SKOR-like	PF12796,Ankyrin repeats (3 copies);PF13857,Ankyrin repeats (many copies);PF11834,KHA, dimerisation domain of potassium ion channel;PF00027,Cyclic nucleotide-binding domain;PF00520,Ion transport protein	IPR014710,RmlC-like jelly roll fold;IPR021789,KHA domain;IPR002110,Ankyrin repeat;IPR000595,Cyclic nucleotide-binding domain;IPR020683,Ankyrin repeat-containing domain;IPR018490,Cyclic nucleotide-binding-like;IPR036770,Ankyrin repeat-containing domain superfamily;IPR005821,Ion transport domain;IPR003938,Potassium channel, voltage-dependent, EAG/ELK/ERG	ENOG410XPSE,-;KOG0498,K+-channel ERG and related proteins, contain PAS/PAC sensor domain	GO:0005216,molecular_function,ion channel activity;GO:0005267,molecular_function,potassium channel activity;GO:0055085,biological_process,transmembrane transport;GO:0005249,molecular_function,voltage-gated potassium channel activity;GO:0006811,biological_process,ion transport;GO:0005244,molecular_function,voltage-gated ion channel activity;GO:0016020,cellular_component,membrane;GO:0034765,biologi…	-
Solyc09g090600.2	4.82014	5.15932	5.63687	23.323	24.4476	22.8807	-2.00751	3.83213	523.92	1.88118e-10	1.55901e-08	K4CW86,Uncharacterized protein	XP_004247765.1,acid phosphatase 1-like	PF03767,HAD superfamily, subfamily IIIB (Acid phosphatase)	IPR014403,Vegetative storage protein/acid phosphatase;IPR023214,HAD superfamily;IPR036412,HAD-like superfamily;IPR005519,Acid phosphatase, class B-like;IPR010028,Acid phosphatase, plant	ENOG410Y9AU,-;ENOG410IDXD,-	GO:0003993,molecular_function,acid phosphatase activity;GO:0016311,biological_process,dephosphorylation	-
Solyc03g119600.1	652.167	662.962	646.576	252.696	279.399	235.041	1.51917	6.94628	523.87	1.88213e-10	1.55901e-08	K4BMA9,Uncharacterized protein	-	-	IPR034577,Protein NIM1-INTERACTING 2	-	GO:0010112,biological_process,regulation of systemic acquired resistance	-
Solyc06g066540.1	14.1907	10.2686	12.6443	0.788496	0.981425	0.837005	3.99259	2.02709	522.917	1.90027e-10	1.56562e-08	K4C7S9,Uncharacterized protein	XP_004241746.1,dehydration-responsive element-binding protein 3-like	PF00847,AP2 domain	IPR036955,AP2/ERF domain superfamily;IPR001471,AP2/ERF domain;IPR017392,AP2/ERF transcription factor ERF/PTI6;IPR016177,DNA-binding domain superfamily	-	GO:0006355,biological_process,regulation of transcription, DNA-templated;GO:0003700,molecular_function,DNA binding transcription factor activity;GO:0003677,molecular_function,DNA binding;GO:0006351,biological_process,transcription, DNA-templated;GO:0005634,cellular_component,nucleus	-
Solyc03g034370.1	213.736	170.848	155.863	10.9974	10.6053	14.1738	4.08693	4.27675	876.372	1.90856e-10	1.56562e-08	K4BFV7,Uncharacterized protein	-	-	-	-	-	-
Solyc08g080400.1	7.58018	6.81073	7.48598	24.7362	23.4447	24.8252	-1.57206	4.97054	522.11	1.91577e-10	1.56562e-08	K4CP40,Uncharacterized protein	XP_004245645.1,scarecrow-like protein 28	PF03514,RAS domain family	IPR005202,Transcription factor GRAS;IPR030027,SCL28-like	ENOG410IEIN,-;ENOG410XNT4,-	GO:1900459,biological_process,positive regulation of brassinosteroid mediated signaling pathway;GO:0043565,molecular_function,sequence-specific DNA binding;GO:0003700,molecular_function,DNA binding transcription factor activity;GO:0006355,biological_process,regulation of transcription, DNA-templated;GO:0006351,biological_process,transcription, DNA-templated;GO:0005634,cellular_component,nucleus	-
Solyc01g104850.2	5.41056	4.23092	3.43936	0.172551	0.225618	0.163953	4.68557	2.12882	520.665	1.94394e-10	1.58159e-08	K4B257,Carboxypeptidase	XP_010315077.1,serine carboxypeptidase-like 42 isoform X1	PF00450,Serine carboxypeptidase	IPR018202,Serine carboxypeptidase, serine active site;IPR001563,Peptidase S10, serine carboxypeptidase;IPR029058,Alpha/Beta hydrolase fold	KOG1282,Serine carboxypeptidases (lysosomal cathepsin A);COG2939,Carboxypeptidase C (cathepsin A)	GO:0006508,biological_process,proteolysis;GO:0016787,molecular_function,hydrolase activity;GO:0004180,molecular_function,carboxypeptidase activity;GO:0004185,molecular_function,serine-type carboxypeptidase activity;GO:0051603,biological_process,proteolysis involved in cellular protein catabolic process;GO:0008233,molecular_function,peptidase activity	-
Solyc02g093720.2	8.17298	7.56727	7.20801	22.5953	23.1382	25.1739	-1.4632	4.87894	519.524	1.96651e-10	1.59173e-08	K4BDG8,Uncharacterized protein	-	PF06886,Targeting protein for Xklp2 (TPX2)	IPR027329,TPX2, C-terminal	ENOG410YSYI,-;ENOG410IKZ4,-	-	-
Solyc05g005580.2	2.17872	2.33178	2.19151	10.5847	10.2883	12.834	-2.16332	3.89125	518.918	1.97862e-10	1.59173e-08	K4BW86,Uncharacterized protein	XP_004238670.1,uncharacterized protein LOC101252685	PF06075,Plant protein of unknown function (DUF936)	IPR010341,Protein of unknown function DUF936, plant	ENOG410YES1,-;ENOG410IFCW,-	-	-
Solyc09g063010.2	21.1133	20.6285	19.8944	9.65844	9.77966	9.69661	1.2452	4.9543	518.072	1.99569e-10	1.59173e-08	K4CU32,Uncharacterized protein	XP_004247109.1,transcription factor PIF1	PF00010,Helix-loop-helix DNA-binding domain	IPR011598,Myc-type, basic helix-loop-helix (bHLH) domain;IPR036638,Helix-loop-helix DNA-binding domain superfamily	ENOG410IWC4,-;ENOG41116VE,-	GO:0046983,molecular_function,protein dimerization activity	-
Solyc01g096220.2	143.485	142.609	134.848	74.212	74.0796	73.363	1.08933	6.99704	518.069	1.99576e-10	1.59173e-08	K4B010,Uncharacterized protein	XP_004230007.1,ras-related protein RABA3	PF00071,Ras family	IPR001806,Small GTPase superfamily;IPR005225,Small GTP-binding protein domain;IPR027417,P-loop containing nucleoside triphosphate hydrolase	COG1100,GTPase SAR1 and related small G proteins;KOG0087,GTPase Rab11/YPT3, small G protein superfamily	GO:0003924,molecular_function,GTPase activity;GO:0005525,molecular_function,GTP binding;GO:0005794,cellular_component,Golgi apparatus;GO:0005768,cellular_component,endosome	K07904,ko04961,Endocrine and other factor-regulated calcium reabsorption;K07904,ko04972,Pancreatic secretion;K07904,ko04962,Vasopressin-regulated water reabsorption;K07904,ko04144,Endocytosis
Solyc01g007220.2	32.5095	27.5319	26.1998	8.40486	8.76592	7.69358	1.95446	4.35118	517.866	1.99988e-10	1.59173e-08	K4AST8,Uncharacterized protein	XP_004228587.1,NDR1/HIN1-like protein 12	PF03168,Late embryogenesis abundant protein	IPR004864,Late embryogenesis abundant protein, LEA-14	ENOG410J8XK,-;ENOG41119PU,-	GO:0007165,biological_process,signal transduction;GO:0006952,biological_process,defense response;GO:0004871,molecular_function,signal transducer activity;GO:0009506,cellular_component,plasmodesma;GO:0016020,cellular_component,membrane;GO:0046658,cellular_component,anchored component of plasma membrane;GO:0016021,cellular_component,integral component of membrane	-
Solyc04g077580.2	4.87611	5.63663	5.42932	85.1671	62.6582	66.691	-3.5843	3.27318	590.008	2.07414e-10	1.63731e-08	K4BUJ5,Uncharacterized protein	XP_004238079.1,phytosulfokines 3-like	PF06404,Phytosulfokine precursor protein (PSK)	IPR009438,Phytosulfokine	ENOG41116ZZ,-;ENOG410JKXK,-	GO:0008283,biological_process,cell proliferation;GO:0008083,molecular_function,growth factor activity;GO:0010469,biological_process,regulation of signaling receptor activity;GO:0005576,cellular_component,extracellular region	-
Solyc03g113090.2	7.39804	7.63488	7.19908	23.429	23.9498	26.9792	-1.57599	4.46951	514.249	2.07503e-10	1.63731e-08	K4BKG2,Uncharacterized protein	XP_010318969.1,uncharacterized protein LOC101252677	-	-	ENOG410IY4H,-;ENOG410YHT2,-	-	-
Solyc05g032710.2	157.166	168.595	190.446	18.4563	19.7934	14.2015	3.45671	3.65505	642.823	2.12238e-10	1.66748e-08	K4C052,Uncharacterized protein	-	-	-	-	-	-
Solyc07g062040.2	4.28135	5.69143	4.2918	25.414	27.1074	26.5592	-2.30994	4.07463	524.37	2.15186e-10	1.68342e-08	K4CGN7,Uncharacterized protein	-	PF07714,Protein tyrosine kinase	IPR001245,Serine-threonine/tyrosine-protein kinase, catalytic domain;IPR017441,Protein kinase, ATP binding site;IPR011009,Protein kinase-like domain superfamily;IPR008271,Serine/threonine-protein kinase, active site;IPR000719,Protein kinase domain	COG0515,Serine/threonine protein kinase;KOG1187,Serine/threonine protein kinase	GO:0005524,molecular_function,ATP binding;GO:0006468,biological_process,protein phosphorylation;GO:0000166,molecular_function,nucleotide binding;GO:0004672,molecular_function,protein kinase activity;GO:0004674,molecular_function,protein serine/threonine kinase activity	-
Solyc10g078330.1	2.97768	3.28554	3.51993	15.624	15.4743	17.0715	-2.12846	3.56837	508.281	2.2065e-10	1.71881e-08	K4D275,Uncharacterized protein	XP_004249128.1,G2/mitotic-specific cyclin S13-7 isoform X2	PF02984,Cyclin, C-terminal domain;PF00134,Cyclin, N-terminal domain	IPR004367,Cyclin, C-terminal domain;IPR013763,Cyclin-like;IPR036915,Cyclin-like superfamily;IPR006671,Cyclin, N-terminal	COG5024,Cyclin;KOG0653,Cyclin B and related kinase-activating proteins	GO:0005634,cellular_component,nucleus;GO:0016021,cellular_component,integral component of membrane;GO:0016020,cellular_component,membrane	-
Solyc03g117300.2	20.4564	20.0101	22.4357	7.30146	7.02833	7.49022	1.69481	4.97951	507.853	2.21631e-10	1.71914e-08	K4BLN2,Uncharacterized protein	XP_004235913.1,protein NUCLEAR FUSION DEFECTIVE 4	PF06813,Nodulin-like	IPR036259,MFS transporter superfamily;IPR010658,Nodulin-like;IPR020846,Major facilitator superfamily domain	ENOG410IEGJ,-;ENOG4110VKM,-	GO:0016021,cellular_component,integral component of membrane;GO:0016020,cellular_component,membrane	-
Solyc02g089090.2	8.51816	8.49515	7.49126	2.25037	2.77355	2.55439	1.85766	4.02504	505.911	2.26144e-10	1.741e-08	K4BC63,MRLK5	XP_004232151.1,receptor-like protein kinase FERONIA	PF07714,Protein tyrosine kinase;PF12819,Carbohydrate-binding protein of the ER	IPR001245,Serine-threonine/tyrosine-protein kinase, catalytic domain;IPR024788,Malectin-like carbohydrate-binding domain;IPR011009,Protein kinase-like domain superfamily;IPR017441,Protein kinase, ATP binding site;IPR008271,Serine/threonine-protein kinase, active site;IPR000719,Protein kinase domain	COG0515,Serine/threonine protein kinase;KOG1187,Serine/threonine protein kinase	GO:0005524,molecular_function,ATP binding;GO:0006468,biological_process,protein phosphorylation;GO:0004672,molecular_function,protein kinase activity;GO:0016021,cellular_component,integral component of membrane;GO:0016020,cellular_component,membrane	-
Solyc02g071060.2	1.02214	1.10502	0.921626	9.84445	8.52343	7.83624	-2.94467	2.62295	505.823	2.2635e-10	1.741e-08	K4B882,Uncharacterized protein	XP_004233090.1,probable purine permease 9	PF16913,Purine nucleobase transmembrane transport	IPR030182,Purine permease, plant	-	GO:0005215,molecular_function,transporter activity;GO:0016021,cellular_component,integral component of membrane;GO:0016020,cellular_component,membrane	-
Solyc07g056460.2	8.35617	7.76323	7.13069	28.7693	26.5357	29.9886	-1.71253	4.08766	504.038	2.306e-10	1.75831e-08	K4CGH9,Uncharacterized protein	XP_004243194.1,probable glutathione S-transferase	PF13410,lutathione S-transferase, C-terminal domain;PF02798,lutathione S-transferase, N-terminal domain	IPR004045,Glutathione S-transferase, N-terminal;IPR036282,Glutathione S-transferase, C-terminal domain superfamily;IPR010987,Glutathione S-transferase, C-terminal-like;IPR036249,Thioredoxin-like superfamily	ENOG410XSIX,-;KOG0406,Glutathione S-transferase	GO:0005737,cellular_component,cytoplasm;GO:0006749,biological_process,glutathione metabolic process;GO:0009407,biological_process,toxin catabolic process;GO:0004364,molecular_function,glutathione transferase activity	K00799,ko00982,Drug metabolism - cytochrome P450;K00799,ko01524,Platinum drug resistance;K00799,ko05204,Chemical carcinogenesis;K00799,ko00980,Metabolism of xenobiotics by cytochrome P450;K00799,ko00480,Glutathione metabolism
Solyc08g005960.1	21.8417	25.7087	26.6456	111.115	126.238	120.544	-2.10025	4.83577	531.32	2.31742e-10	1.75831e-08	K4CI85,Uncharacterized protein	XP_004244453.1,14 kDa proline-rich protein DC2.15-like	PF14547,Hydrophobic seed protein	IPR027923,Hydrophobic seed protein;IPR036312,Bifunctional inhibitor/plant lipid transfer protein/seed storage helical domain superfamily;IPR016140,Bifunctional inhibitor/plant lipid transfer protein/seed storage helical domain	ENOG410JDH0,-;ENOG410ZMQE,-	-	-
Solyc08g005490.2	84.224	76.818	80.269	34.8194	34.8654	38.1887	1.32705	7.13312	503.312	2.32355e-10	1.75831e-08	K4CI40,Uncharacterized protein	XP_010324489.1,-;XP_004244424.1,probable methyltransferase PMT20 isoform X1;XP_004244425.1,-;XP_010324490.1,-	PF08241,Methyltransferase domain;PF03141,Putative S-adenosyl-L-methionine-dependent methyltransferase	IPR029063,S-adenosyl-L-methionine-dependent methyltransferase;IPR004159,Putative S-adenosyl-L-methionine-dependent methyltransferase	ENOG410IKH9,-;ENOG4111CGI,-	GO:0005737,cellular_component,cytoplasm;GO:0008757,molecular_function,S-adenosylmethionine-dependent methyltransferase activity;GO:0008168,molecular_function,methyltransferase activity;GO:0016020,cellular_component,membrane;GO:0032259,biological_process,methylation;GO:0016021,cellular_component,integral component of membrane	-
Solyc11g071620.1	3.86482	3.79019	4.11657	1.14875	1.15893	1.20887	1.91055	3.43319	503.276	2.32443e-10	1.75831e-08	K4DAL9,Uncharacterized protein	NP_001234449.2,aldehyde oxidase;XP_010313194.1,-;XP_010313197.1,-;XP_010313196.1,-	PF00111,2Fe-2S iron-sulfur cluster binding domain;PF02738,Molybdopterin-binding domain of aldehyde dehydrogenase;PF01799,[2Fe-2S] binding domain;PF00941,AD binding domain in molybdopterin dehydrogenase;PF03450,CO dehydrogenase flavoprotein C-terminal domain;PF01315,Aldehyde oxidase and xanthine dehydrogenase, a/b hammerhead domain	IPR016166,FAD-binding, type 2;IPR000674,Aldehyde oxidase/xanthine dehydrogenase, a/b hammerhead;IPR036856,Aldehyde oxidase/xanthine dehydrogenase, a/b hammerhead superfamily;IPR006058,2Fe-2S ferredoxin, iron-sulphur binding site;IPR016208,Aldehyde oxidase/xanthine dehydrogenase;IPR036884,[2Fe-2S]-binding domain superfamily;IPR002888,[2Fe-2S]-binding;IPR036683,CO dehydrogenase flavoprotein, C-term…	COG4631,Xanthine dehydrogenase, molybdopterin-binding subunit B;COG4630,Xanthine dehydrogenase, iron-sulfur cluster and FAD-binding subunit A;KOG0430,Xanthine dehydrogenase	GO:0022900,biological_process,electron transport chain;GO:0016614,molecular_function,oxidoreductase activity, acting on CH-OH group of donors;GO:0004854,molecular_function,xanthine dehydrogenase activity;GO:0009115,biological_process,xanthine catabolic process;GO:0051536,molecular_function,iron-sulfur cluster binding;GO:0016903,molecular_function,oxidoreductase activity, acting on the aldehyde or…	K09842,ko00906,Carotenoid biosynthesis
Solyc01g079620.2	49.1334	54.0648	58.2677	14.8679	14.1695	15.979	2.01113	5.37451	536.476	2.3826e-10	1.79489e-08	B4YAJ8,MYB12	NP_001234401.1,MYB12 protein	PF00249,Myb-like DNA-binding domain	IPR009057,Homeobox-like domain superfamily;IPR001005,SANT/Myb domain;IPR017930,Myb domain	KOG0048,Transcription factor, Myb superfamily;COG5147,Myb superfamily proteins, including transcription factors and mRNA splicing factors	GO:0001135,molecular_function,transcription factor activity, RNA polymerase II transcription factor recruiting;GO:0003677,molecular_function,DNA binding;GO:0000981,molecular_function,RNA polymerase II transcription factor activity, sequence-specific DNA binding;GO:0043565,molecular_function,sequence-specific DNA binding;GO:0006357,biological_process,regulation of transcription by RNA polymerase I…	-
Solyc10g084380.1	6.42772	7.22042	7.32351	26.6899	27.0415	25.5576	-1.75122	4.36254	500.268	2.3989e-10	1.79977e-08	K4D3M4,Uncharacterized protein	-	PF03106,WRKY DNA -binding domain	IPR036576,WRKY domain superfamily;IPR003657,WRKY domain	ENOG410IPC2,-;ENOG410YFS5,-	GO:0003677,molecular_function,DNA binding;GO:0043565,molecular_function,sequence-specific DNA binding;GO:0003700,molecular_function,DNA binding transcription factor activity;GO:0006355,biological_process,regulation of transcription, DNA-templated;GO:0006351,biological_process,transcription, DNA-templated;GO:0005634,cellular_component,nucleus	-
Solyc02g079350.2	0.0675891	0.0714814	0.0822728	2.57046	2.29838	3.02033	-4.95647	1.18656	497.691	2.46496e-10	1.84038e-08	K4B9F9,Uncharacterized protein	XP_010316650.1,-;XP_019067877.1,-;XP_010316645.1,-;XP_010316648.1,-;XP_019067876.1,-;XP_010316646.1,-;XP_010316649.1,-;XP_010316647.1,-;XP_004232782.1,equilibrative nucleotide transporter 3-like	PF01733,Nucleoside transporter	IPR036259,MFS transporter superfamily;IPR002259,Equilibrative nucleoside transporter	ENOG410Y3MT,-;KOG1479,Nucleoside transporter	GO:1901642,biological_process,nucleoside transmembrane transport;GO:0005337,molecular_function,nucleoside transmembrane transporter activity;GO:0016021,cellular_component,integral component of membrane;GO:0016020,cellular_component,membrane	-
Solyc01g102660.2	196.82	194.858	194.67	100.399	99.3728	99.3858	1.13577	7.57046	497.193	2.47799e-10	1.84038e-08	K4B1J4,Uncharacterized protein	-	PF14497,lutathione S-transferase, C-terminal domain;PF13417,lutathione S-transferase, N-terminal domain	IPR036249,Thioredoxin-like superfamily;IPR036282,Glutathione S-transferase, C-terminal domain superfamily;IPR010987,Glutathione S-transferase, C-terminal-like;IPR034330,Glutathione S-transferases, class Zeta , C-terminal;IPR004045,Glutathione S-transferase, N-terminal;IPR004046,Glutathione S-transferase, C-terminal;IPR034333,Glutathione S-transferases, class Zeta , N-terminal;IPR005955,Glutathion…	COG0625,Glutathione S-transferase;KOG0868,Glutathione S-transferase	GO:0005737,cellular_component,cytoplasm;GO:0003824,molecular_function,catalytic activity;GO:0009072,biological_process,aromatic amino acid family metabolic process	-
Solyc07g065530.1	9.15905	9.09944	10.3401	46.1802	44.1488	53.0483	-2.15394	4.03022	496.994	2.48319e-10	1.84038e-08	K4CHN1,Uncharacterized protein	XP_004244068.1,flocculation protein FLO11-like	-	-	-	-	-
Solyc11g044450.1	23.1818	24.852	21.5479	7.7744	7.99142	8.84249	1.66476	4.06497	496.092	2.50705e-10	1.85057e-08	K4D8B3,Uncharacterized protein	XP_004250740.1,dnaJ protein homolog 1-like	PF01556,naJ C terminal domain;PF00226,naJ domain	IPR002939,Chaperone DnaJ, C-terminal;IPR036869,Chaperone J-domain superfamily;IPR008971,HSP40/DnaJ peptide-binding;IPR001623,DnaJ domain	COG0484,DnaJ-class molecular chaperone with C-terminal Zn finger domain;KOG0714,Molecular chaperone (DnaJ superfamily)	GO:0006457,biological_process,protein folding;GO:0051082,molecular_function,unfolded protein binding	-
Solyc10g084970.1	6.41615	6.31628	4.88771	36.7105	31.2202	35.4562	-2.39545	4.51194	565.504	2.53029e-10	1.86022e-08	K4D3T1,Uncharacterized protein	XP_004249549.1,uncharacterized protein LOC101266378	-	-	-	-	-
Solyc07g043050.1	20.341	18.14	16.7773	54.0067	53.8948	56.8171	-1.41302	5.67402	494.213	2.55758e-10	1.87276e-08	K4CEG5,Glycosyltransferase	XP_004243656.1,UDP-glycosyltransferase 71K1-like	PF00201,UDP-glucoronosyl and UDP-glucosyl transferase	IPR035595,UDP-glycosyltransferase family, conserved site;IPR002213,UDP-glucuronosyl/UDP-glucosyltransferase	KOG1192,UDP-glucuronosyl and UDP-glucosyl transferase;COG1819,Glycosyl transferases, related to UDP-glucuronosyltransferase	GO:0016757,molecular_function,transferase activity, transferring glycosyl groups;GO:0080043,molecular_function,quercetin 3-O-glucosyltransferase activity;GO:0080044,molecular_function,quercetin 7-O-glucosyltransferase activity;GO:0016740,molecular_function,transferase activity;GO:0043231,cellular_component,intracellular membrane-bounded organelle;GO:0008152,biological_process,metabolic process;GO…	-
Solyc06g050560.2	1.60704	1.55843	1.80236	7.32498	7.52777	8.20857	-2.04257	3.65627	493.288	2.58289e-10	1.88376e-08	K4C5K0,Uncharacterized protein	XP_004240887.1,probably inactive leucine-rich repeat receptor-like protein kinase IMK2	PF08263,Leucine rich repeat N-terminal domain;PF13855,Leucine rich repeat;PF07714,Protein tyrosine kinase	IPR001611,Leucine-rich repeat;IPR001245,Serine-threonine/tyrosine-protein kinase, catalytic domain;IPR013210,Leucine-rich repeat-containing N-terminal, plant-type;IPR032675,Leucine-rich repeat domain superfamily;IPR011009,Protein kinase-like domain superfamily;IPR003591,Leucine-rich repeat, typical subtype;IPR000719,Protein kinase domain	ENOG410ISGW,-;COG4886,Leucine-rich repeat (LRR) protein	GO:0004672,molecular_function,protein kinase activity;GO:0006468,biological_process,protein phosphorylation;GO:0005524,molecular_function,ATP binding;GO:0016021,cellular_component,integral component of membrane;GO:0016020,cellular_component,membrane	-
Solyc07g063600.2	17.7572	21.8587	18.8997	67.6415	71.8254	70.2602	-1.67673	5.61696	491.394	2.63568e-10	1.90615e-08	K4CH43,Chlorophyll a-b binding protein, chloroplastic	XP_004244187.1,chlorophyll a-b binding protein 13, chloroplastic-like	PF00504,Chlorophyll A-B binding protein	IPR022796,Chlorophyll A-B binding protein;IPR023329,Chlorophyll a/b binding domain superfamily;IPR001344,Chlorophyll A-B binding protein, plant	ENOG410IKZW,-;ENOG410YAI6,-	GO:0009765,biological_process,photosynthesis, light harvesting;GO:0031409,molecular_function,pigment binding;GO:0016020,cellular_component,membrane;GO:0010287,cellular_component,plastoglobule;GO:0009579,cellular_component,thylakoid;GO:0018298,biological_process,protein-chromophore linkage;GO:0009536,cellular_component,plastid;GO:0015979,biological_process,photosynthesis;GO:0009507,cellular_compon…	K08914,ko00196,Photosynthesis - antenna proteins
Solyc01g079570.2	5.33931	4.8261	5.14114	17.1091	16.5386	18.9797	-1.61487	4.82296	491.193	2.64136e-10	1.90615e-08	H1AC31,Alpha-L-arabinofuranosidase/beta-D-xylosidase	NP_001266107.1,SlArf/Xyl2 protein precursor	PF14310,ibronectin type III-like domain;PF00933,lycosyl hydrolase family 3 N terminal domain;PF01915,lycosyl hydrolase family 3 C-terminal domain	IPR036962,Glycoside hydrolase, family 3, N-terminal domain superfamily;IPR036881,Glycoside hydrolase family 3 C-terminal domain superfamily;IPR017853,Glycoside hydrolase superfamily;IPR013783,Immunoglobulin-like fold;IPR002772,Glycoside hydrolase family 3 C-terminal domain;IPR026891,Fibronectin type III-like domain;IPR001764,Glycoside hydrolase, family 3, N-terminal	ENOG410JBDH,-;COG1472,Beta-glucosidase-related glycosidases	GO:0004553,molecular_function,hydrolase activity, hydrolyzing O-glycosyl compounds;GO:0005975,biological_process,carbohydrate metabolic process;GO:0016787,molecular_function,hydrolase activity;GO:0009505,cellular_component,plant-type cell wall	-
Solyc11g012020.1	2.41274	2.11042	2.31125	11.0212	11.4736	13.5828	-2.23019	3.5016	491.07	2.64483e-10	1.90615e-08	K4D607,Uncharacterized protein	XP_004250246.1,EH domain-containing protein 1-like	PF16880,N-terminal EH-domain containing protein;PF00350,ynamin family;PF12763,Cytoskeletal-regulatory complex EF hand	IPR002048,EF-hand domain;IPR027417,P-loop containing nucleoside triphosphate hydrolase;IPR030381,Dynamin-type guanine nucleotide-binding (G) domain;IPR022812,Dynamin superfamily;IPR011992,EF-hand domain pair;IPR031692,EH domain-containing protein, N-terminal;IPR000261,EH domain	ENOG410IFUQ,-;ENOG410XR4A,-	GO:0032956,biological_process,regulation of actin cytoskeleton organization;GO:0051260,biological_process,protein homooligomerization;GO:0005525,molecular_function,GTP binding;GO:0005509,molecular_function,calcium ion binding;GO:0043231,cellular_component,intracellular membrane-bounded organelle;GO:0005737,cellular_component,cytoplasm;GO:0005886,cellular_component,plasma membrane;GO:0016020,cellu…	K12483,ko04144,Endocytosis
Solyc08g076350.2	0.3297	0.278949	0.183464	4.69553	4.29763	4.86298	-3.98043	1.88449	490.667	2.6563e-10	1.90691e-08	K4CMZ8,Uncharacterized protein	XP_010325577.1,protein ABHD17B	PF12146,Serine aminopeptidase, S33	IPR022742,Serine aminopeptidase, S33;IPR029058,Alpha/Beta hydrolase fold	COG1073,Hydrolases of the alpha/beta superfamily;KOG1552,Predicted alpha/beta hydrolase	-	-
Solyc08g006790.2	19.5786	20.3388	18.3188	100.449	91.8584	119.949	-2.25825	5.35131	586.341	2.69802e-10	1.92929e-08	K4CIG7,Uncharacterized protein	XP_004244524.1,early nodulin-like protein 3	PF02298,Plastocyanin-like domain	IPR008972,Cupredoxin;IPR003245,Phytocyanin domain	ENOG410YW92,-;ENOG410IY7P,-	GO:0046658,cellular_component,anchored component of plasma membrane;GO:0009055,molecular_function,electron transfer activity;GO:0022900,biological_process,electron transport chain	-
Solyc04g081590.2	1.30885	1.08828	1.06945	5.61779	5.97655	5.24094	-2.11747	3.43341	488.712	2.71265e-10	1.93173e-08	K4BVN8,Uncharacterized protein	XP_004238370.1,receptor protein kinase CLAVATA1	PF13855,Leucine rich repeat;PF08263,Leucine rich repeat N-terminal domain;PF00560,Leucine Rich Repeat;PF07714,Protein tyrosine kinase	IPR001611,Leucine-rich repeat;IPR001245,Serine-threonine/tyrosine-protein kinase, catalytic domain;IPR013210,Leucine-rich repeat-containing N-terminal, plant-type;IPR032675,Leucine-rich repeat domain superfamily;IPR011009,Protein kinase-like domain superfamily;IPR003591,Leucine-rich repeat, typical subtype;IPR008271,Serine/threonine-protein kinase, active site;IPR000719,Protein kinase domain	COG0515,Serine/threonine protein kinase;ENOG410IGYE,-;COG4886,Leucine-rich repeat (LRR) protein	GO:0000325,cellular_component,plant-type vacuole;GO:0048833,biological_process,specification of floral organ number;GO:0043621,molecular_function,protein self-association;GO:0010080,biological_process,regulation of floral meristem growth;GO:0033612,molecular_function,receptor serine/threonine kinase binding;GO:0005886,cellular_component,plasma membrane;GO:0016021,cellular_component,integral compo…	-
Solyc09g083160.2	0.790031	0.417764	0.480832	21.542	17.039	19.3801	-4.9288	1.52287	488.373	2.72254e-10	1.93173e-08	K4CVU2,Uncharacterized protein	-	-	-	-	-	-
Solyc02g084420.2	38.108	35.5944	31.7939	11.2405	11.0191	9.41387	1.8943	4.39539	486.909	2.76586e-10	1.9549e-08	K4BAV8,Uncharacterized protein	-	PF00643,B-box zinc finger	IPR000315,B-box-type zinc finger	-	GO:0009640,biological_process,photomorphogenesis;GO:0000989,molecular_function,transcription factor activity, transcription factor binding;GO:0006355,biological_process,regulation of transcription, DNA-templated;GO:0005622,cellular_component,intracellular;GO:0005634,cellular_component,nucleus;GO:0008270,molecular_function,zinc ion binding	-
Solyc06g053230.2	37.8646	40.1848	40.9362	16.228	16.7438	17.6278	1.4006	5.61939	486.103	2.79006e-10	1.9642e-08	K4C610,Uncharacterized protein	-	-	-	ENOG4111K31,-;ENOG410JANC,-	GO:0016021,cellular_component,integral component of membrane;GO:0016020,cellular_component,membrane	-
Solyc03g080150.2	0.737399	0.643697	0.446424	9.33952	7.55777	8.7345	-3.66103	2.47902	485.759	2.80048e-10	1.9642e-08	K4BHZ1,Peroxidase	XP_004235031.1,peroxidase 5	PF00141,Peroxidase	IPR019794,Peroxidase, active site;IPR002016,Haem peroxidase, plant/fungal/bacterial;IPR033905,Secretory peroxidase;IPR010255,Haem peroxidase;IPR019793,Peroxidases heam-ligand binding site;IPR000823,Plant peroxidase	ENOG410IIH7,-;ENOG410YDTD,-	GO:0009664,biological_process,plant-type cell wall organization;GO:0009505,cellular_component,plant-type cell wall;GO:0046872,molecular_function,metal ion binding;GO:0098869,biological_process,cellular oxidant detoxification;GO:0016491,molecular_function,oxidoreductase activity;GO:0009506,cellular_component,plasmodesma;GO:0006979,biological_process,response to oxidative stress;GO:0042744,biologic…	K00430,ko00940,Phenylpropanoid biosynthesis
Solyc10g083310.1	4.12005	3.98294	4.00971	11.7738	11.9022	13.1576	-1.43807	4.59	485.403	2.81127e-10	1.96424e-08	K4D3B8,Uncharacterized protein	XP_004249436.1,kinesin-like protein KIN-5C isoform X1	PF00225,Kinesin motor domain	IPR027640,Kinesin-like protein;IPR019821,Kinesin motor domain, conserved site;IPR001752,Kinesin motor domain;IPR036961,Kinesin motor domain superfamily;IPR027417,P-loop containing nucleoside triphosphate hydrolase	COG5059,Kinesin-like protein;KOG0243,Kinesin-like protein	GO:0005871,cellular_component,kinesin complex;GO:0005524,molecular_function,ATP binding;GO:0008017,molecular_function,microtubule binding;GO:0007018,biological_process,microtubule-based movement;GO:0003774,molecular_function,motor activity;GO:0000166,molecular_function,nucleotide binding;GO:0003777,molecular_function,microtubule motor activity;GO:0008574,molecular_function,ATP-dependent microtubu…	-
Solyc12g057140.1	10.3766	9.51607	12.2187	57.1715	63.5608	63.7642	-2.34683	3.83654	493.351	2.85213e-10	1.97586e-08	M1BI96,Uncharacterized protein	-	-	-	-	-	-
Solyc08g067030.2	217.635	231.598	231.414	79.4083	87.78	94.4775	1.54615	7.87639	484.018	2.85384e-10	1.97586e-08	K4CLS9,Uncharacterized protein	XP_004245192.1,uncharacterized protein LOC101262737	PF04862,Protein of unknown function (DUF642)	IPR006946,Domain of unknown function DUF642;IPR008979,Galactose-binding-like domain superfamily	ENOG410IGTX,-;ENOG410YE8S,-	-	-
Solyc12g096920.1	4.34603	4.29907	5.58798	0.398376	0.50687	0.46192	3.55305	2.98052	515.804	2.86028e-10	1.97586e-08	K4DHG5,Uncharacterized protein	XP_010314773.1,probable disease resistance RPP8-like protein 2 isoform X1	PF00931,NB-ARC domain	IPR002182,NB-ARC;IPR038005,Virus X resistance protein-like, coiled-coil domain;IPR027417,P-loop containing nucleoside triphosphate hydrolase	COG4886,Leucine-rich repeat (LRR) protein;KOG4658,Apoptotic ATPase	GO:0006952,biological_process,defense response;GO:0005886,cellular_component,plasma membrane;GO:0043531,molecular_function,ADP binding;GO:0007165,biological_process,signal transduction	-
Solyc06g007610.2	0.667432	0.631566	0.62714	6.15037	7.02776	6.84984	-3.20735	1.57738	483.271	2.87709e-10	1.98e-08	K4C3E2,Uncharacterized protein	XP_004240438.1,uncharacterized protein At5g48480	-	IPR029068,Glyoxalase/Bleomycin resistance protein/Dihydroxybiphenyl dioxygenase	ENOG410YUXH,-;ENOG410J2F2,-	GO:0005829,cellular_component,cytosol	-
Solyc12g014030.1	91.5351	86.8273	87.7148	263.493	245.909	239.522	-1.32877	5.86803	482.56	2.89944e-10	1.98484e-08	K4DCT8,Uncharacterized protein	-	-	-	-	GO:0016021,cellular_component,integral component of membrane;GO:0016020,cellular_component,membrane	-
Solyc04g079720.2	66.0881	67.7099	65.7386	33.7749	31.8007	31.744	1.20007	6.42894	482.359	2.90581e-10	1.98484e-08	K4BV51,Uncharacterized protein	-	PF02458,Transferase family	IPR023213,Chloramphenicol acetyltransferase-like domain superfamily;IPR003480,Transferase	ENOG410IGDV,-;ENOG410YG8K,-	GO:0016747,molecular_function,transferase activity, transferring acyl groups other than amino-acyl groups;GO:0016410,molecular_function,N-acyltransferase activity	-
Solyc01g098980.2	3.32237	4.08879	3.64411	13.1092	13.4348	14.1131	-1.71304	5.38183	481.938	2.91918e-10	1.98656e-08	K4B0T5,Uncharacterized protein	-	PF00069,Protein kinase domain;PF00225,Kinesin motor domain	IPR019821,Kinesin motor domain, conserved site;IPR027417,P-loop containing nucleoside triphosphate hydrolase;IPR001752,Kinesin motor domain;IPR011009,Protein kinase-like domain superfamily;IPR017441,Protein kinase, ATP binding site;IPR008271,Serine/threonine-protein kinase, active site;IPR036961,Kinesin motor domain superfamily;IPR027640,Kinesin-like protein;IPR000719,Protein kinase domain	COG5059,Kinesin-like protein;KOG0198,MEKK and related serine/threonine protein kinases;KOG0239,Kinesin (KAR3 subfamily)	GO:0005871,cellular_component,kinesin complex;GO:0005524,molecular_function,ATP binding;GO:0003774,molecular_function,motor activity;GO:0016887,molecular_function,ATPase activity;GO:0004672,molecular_function,protein kinase activity;GO:0008017,molecular_function,microtubule binding;GO:0007018,biological_process,microtubule-based movement;GO:0006468,biological_process,protein phosphorylation;GO:00…	-
Solyc02g070550.2	189.562	192.055	166.154	85.3007	87.8578	89.0221	1.22619	7.75474	480.656	2.96034e-10	2.00711e-08	K4B836,Uncharacterized protein	NP_001316147.1,la-related protein 6A	PF05383,La domain	IPR036388,Winged helix-like DNA-binding domain superfamily;IPR002344,Lupus La protein;IPR012677,Nucleotide-binding alpha-beta plait domain superfamily;IPR006630,La-type HTH domain;IPR000504,RNA recognition motif domain;IPR036390,Winged helix DNA-binding domain superfamily;IPR035979,RNA-binding domain superfamily	ENOG4110VUA,-;KOG1855,Predicted RNA-binding protein	GO:0003723,molecular_function,RNA binding;GO:0003676,molecular_function,nucleic acid binding;GO:0006396,biological_process,RNA processing;GO:0005634,cellular_component,nucleus;GO:0030529,,	-
Solyc05g006020.2	1.5201	1.90564	1.71495	9.62711	8.79886	8.87019	-2.24377	3.39193	479.824	2.9874e-10	2.01314e-08	K4BWC9,Uncharacterized protein	XP_004238704.1,nucleobase-ascorbate transporter 7	PF00860,Permease family	IPR006043,Xanthine/uracil/vitamin C permease	KOG1292,Xanthine/uracil transporters;COG2233,Xanthine/uracil permeases	GO:0055085,biological_process,transmembrane transport;GO:0022857,molecular_function,transmembrane transporter activity;GO:0016021,cellular_component,integral component of membrane;GO:0016020,cellular_component,membrane	-
Solyc01g105720.2	255.397	251.658	249.881	95.9191	79.8348	92.6295	1.66002	8.38746	479.707	2.99123e-10	2.01314e-08	K4B2E2,Uncharacterized protein	XP_004230605.1,uncharacterized protein LOC101261168	-	-	ENOG410YHKF,-;ENOG410IHZ0,-	-	-
Solyc04g079560.2	16.7007	16.8569	16.2064	5.51553	5.88038	4.71664	1.78858	4.59656	478.524	3.03033e-10	2.03089e-08	K4BV40,Uncharacterized protein	XP_004238196.1,lysine histidine transporter-like 8	PF01490,Transmembrane amino acid transporter protein	IPR013057,Amino acid transporter, transmembrane domain	COG0814,Amino acid permeases;KOG1303,Amino acid transporters	GO:0016020,cellular_component,membrane;GO:0005886,cellular_component,plasma membrane;GO:0003333,biological_process,amino acid transmembrane transport;GO:0016021,cellular_component,integral component of membrane;GO:0015171,molecular_function,amino acid transmembrane transporter activity	-
Solyc07g006470.1	0.404115	0.448756	0.393527	6.5728	5.24014	4.92506	-3.58532	2.08893	478.24	3.03979e-10	2.03089e-08	K4CBB8,Uncharacterized protein	-	PF14541,Xylanase inhibitor C-terminal;PF14543,Xylanase inhibitor N-terminal	IPR021109,Aspartic peptidase domain superfamily;IPR001461,Aspartic peptidase A1 family;IPR033121,Peptidase family A1 domain;IPR032861,Xylanase inhibitor, N-terminal;IPR032799,Xylanase inhibitor, C-terminal	KOG1339,Aspartyl protease;ENOG410XNV7,-	GO:0006508,biological_process,proteolysis;GO:0016787,molecular_function,hydrolase activity;GO:0004190,molecular_function,aspartic-type endopeptidase activity;GO:0030163,biological_process,protein catabolic process;GO:0008233,molecular_function,peptidase activity;GO:0016020,cellular_component,membrane;GO:0016021,cellular_component,integral component of membrane	-
Solyc09g082690.2	68.4351	73.744	69.9575	22.527	26.8546	27.7076	1.62743	6.43182	489.073	3.08581e-10	2.05414e-08	Q6QDC5,Early light inducible protein	NP_001307185.1,early light inducible protein	PF00504,Chlorophyll A-B binding protein	IPR022796,Chlorophyll A-B binding protein	ENOG410Y0RG,-;ENOG410IX81,-	GO:0009535,cellular_component,chloroplast thylakoid membrane;GO:0055085,biological_process,transmembrane transport;GO:0016021,cellular_component,integral component of membrane;GO:0016020,cellular_component,membrane	-
Solyc01g107890.2	43.9921	39.2441	40.6177	19.2922	19.936	20.4913	1.21739	6.43532	476.515	3.09805e-10	2.05428e-08	K4B305,Uncharacterized protein	-	PF05911,ilament-like plant protein, long coiled-coil	IPR008587,Filament-like plant protein	ENOG410IQQU,-;ENOG4111AZP,-	-	-
Solyc06g008980.2	4.32773	4.7262	4.89573	20.1964	18.349	20.9032	-1.92267	3.90834	476.169	3.1099e-10	2.05428e-08	K4C3S8,Uncharacterized protein	XP_004240534.1,uncharacterized protein LOC101255795 isoform X2	-	-	ENOG410INIX,-;ENOG410YABV,-	-	-
Solyc01g100530.2	12.6058	12.3066	11.4257	42.7624	39.2811	36.0341	-1.53781	6.3972	475.885	3.11969e-10	2.05428e-08	K4B186,Uncharacterized protein	-	-	IPR016024,Armadillo-type fold	KOG1877,Putative transmembrane protein cmp44E;ENOG410YJSK,-	-	-
Solyc09g010060.2	7.05501	7.35896	7.90152	24.9317	23.711	26.2888	-1.5797	5.67111	474.533	3.16667e-10	2.07775e-08	K4CR35,Uncharacterized protein	XP_004246491.1,kinesin-like protein KIN-5C	PF00225,Kinesin motor domain	IPR027640,Kinesin-like protein;IPR019821,Kinesin motor domain, conserved site;IPR001752,Kinesin motor domain;IPR036961,Kinesin motor domain superfamily;IPR027417,P-loop containing nucleoside triphosphate hydrolase	COG5059,Kinesin-like protein;KOG0243,Kinesin-like protein	GO:0005871,cellular_component,kinesin complex;GO:0003774,molecular_function,motor activity;GO:0005524,molecular_function,ATP binding;GO:0008017,molecular_function,microtubule binding;GO:0007018,biological_process,microtubule-based movement;GO:0000166,molecular_function,nucleotide binding;GO:0003777,molecular_function,microtubule motor activity;GO:0008574,molecular_function,ATP-dependent microtubu…	-
Solyc06g073920.2	120.269	103.448	102.329	29.9062	33.1992	26.931	2.01889	6.34388	578.545	3.20858e-10	2.09772e-08	K4C9B0,Uncharacterized protein	XP_004241356.1,putative axial regulator YABBY 2 isoform X2	PF04690,YABBY protein	IPR006780,YABBY protein;IPR036910,High mobility group box domain superfamily	ENOG410IXZ0,-;ENOG410YHWI,-	GO:0007275,biological_process,multicellular organism development	-
Solyc01g009020.2	214.186	209.272	233.007	89.1966	88.8425	93.4683	1.44087	6.61915	472.637	3.23399e-10	2.10681e-08	K4AT98,Cysteine proteinase inhibitor	-	PF16845,Aspartic acid proteinase inhibitor	IPR027214,Cystatin;IPR000010,Cystatin domain;IPR018073,Proteinase inhibitor I25, cystatin, conserved site	ENOG410YZDC,-;ENOG410J18K,-	GO:0030414,molecular_function,peptidase inhibitor activity;GO:0002020,molecular_function,protease binding;GO:2000117,biological_process,negative regulation of cysteine-type endopeptidase activity;GO:0004869,molecular_function,cysteine-type endopeptidase inhibitor activity;GO:0010466,biological_process,negative regulation of peptidase activity	-
Solyc02g092840.1	75.0128	66.0527	67.7732	32.329	30.333	31.4398	1.31389	6.31919	472.164	3.25105e-10	2.11042e-08	K4BD80,Uncharacterized protein	XP_004231889.1,xyloglucan galactosyltransferase XLT2-like	PF03016,xostosin family	IPR004263,Exostosin-like	KOG1021,Acetylglucosaminyltransferase EXT1/exostosin 1;ENOG410XTFH,-	GO:0016757,molecular_function,transferase activity, transferring glycosyl groups;GO:0006486,biological_process,protein glycosylation;GO:0016021,cellular_component,integral component of membrane;GO:0016020,cellular_component,membrane	-
Solyc05g007120.2	189.601	189.788	207.709	76.5613	79.2599	73.8685	1.52052	8.51964	471.354	3.28051e-10	2.12202e-08	K4BWN8,Uncharacterized protein	XP_019069570.1,probable LRR receptor-like serine/threonine-protein kinase At1g14390	PF00069,Protein kinase domain;PF13855,Leucine rich repeat;PF00560,Leucine Rich Repeat	IPR001611,Leucine-rich repeat;IPR011009,Protein kinase-like domain superfamily;IPR032675,Leucine-rich repeat domain superfamily;IPR000719,Protein kinase domain	ENOG410YDYY,-;ENOG410IJ7M,-	GO:0004672,molecular_function,protein kinase activity;GO:0006468,biological_process,protein phosphorylation;GO:0005524,molecular_function,ATP binding;GO:0016021,cellular_component,integral component of membrane;GO:0016020,cellular_component,membrane	-
Solyc03g115230.2	1560.55	1383.01	1670.93	358.619	325.823	299.895	2.39493	11.5982	513.163	3.29396e-10	2.12321e-08	K4BL25,Uncharacterized protein	XP_004235966.1,chaperone protein ClpB1	PF07724,AAA domain (Cdc48 subfamily);PF10431,C-terminal, D2-small domain, of ClpB protein;PF00004,ATPase family associated with various cellular activities (AAA);PF02861,Clp amino terminal domain, pathogenicity island component	IPR001270,ClpA/B family;IPR027417,P-loop containing nucleoside triphosphate hydrolase;IPR036628,Clp, N-terminal domain superfamily;IPR028299,ClpA/B, conserved site 2;IPR019489,Clp ATPase, C-terminal;IPR003593,AAA+ ATPase domain;IPR003959,ATPase, AAA-type, core;IPR004176,Clp, N-terminal;IPR018368,ClpA/B, conserved site 1	COG0542,ATPases with chaperone activity, ATP-binding subunit;KOG1051,Chaperone HSP104 and related ATP-dependent Clp proteases	GO:0000166,molecular_function,nucleotide binding;GO:0005524,molecular_function,ATP binding;GO:0019538,biological_process,protein metabolic process	K03695,ko04213,Longevity regulating pathway - multiple species
Solyc07g007350.1	177.777	168.425	169.398	53.8722	49.3268	42.8125	1.98239	6.45262	565.234	3.42834e-10	2.20208e-08	K4CBK5,Uncharacterized protein	XP_004243024.1,uncharacterized protein LOC101257978	PF07647,SAM domain (Sterile alpha motif)	IPR013761,Sterile alpha motif/pointed domain superfamily;IPR001660,Sterile alpha motif domain	ENOG4111AYR,-;ENOG410IZE9,-	-	-
Solyc03g119940.2	9.59077	11.1932	11.4421	47.3829	44.0645	46.5658	-1.93108	6.13022	544.679	3.46683e-10	2.21901e-08	K4BME3,Uncharacterized protein	XP_010318582.1,uncharacterized protein LOC101263895	-	-	ENOG410IF4J,-;ENOG4111GSC,-	-	-
Solyc03g025470.2	1.50802	1.46876	1.45143	5.99932	6.37768	6.78595	-1.9464	3.01619	465.811	3.49083e-10	2.22659e-08	K4BF20,Uncharacterized protein	XP_004234411.1,kinesin-like protein KIN-10C isoform X2	PF12836,Helix-hairpin-helix motif;PF00225,Kinesin motor domain	IPR036961,Kinesin motor domain superfamily;IPR010994,RuvA domain 2-like;IPR027640,Kinesin-like protein;IPR001752,Kinesin motor domain;IPR027417,P-loop containing nucleoside triphosphate hydrolase	COG5059,Kinesin-like protein;KOG0239,Kinesin (KAR3 subfamily);KOG0242,Kinesin-like protein	GO:0005871,cellular_component,kinesin complex;GO:0003774,molecular_function,motor activity;GO:0005524,molecular_function,ATP binding;GO:0016887,molecular_function,ATPase activity;GO:0008017,molecular_function,microtubule binding;GO:0007018,biological_process,microtubule-based movement;GO:0000166,molecular_function,nucleotide binding;GO:0003777,molecular_function,microtubule motor activity	-
Solyc06g084450.2	8.62242	9.09623	8.55878	26.8262	24.8547	27.1999	-1.42115	4.56559	465.243	3.5133e-10	2.23314e-08	K4CAV0,Uncharacterized protein	-	PF00786,P21-Rho-binding domain;PF00620,RhoGAP domain	IPR008936,Rho GTPase activation protein;IPR000198,Rho GTPase-activating protein domain;IPR036936,CRIB domain superfamily;IPR000095,CRIB domain	ENOG410XRR2,-;KOG4270,GTPase-activator protein	GO:0007165,biological_process,signal transduction	-
Solyc08g082620.2	27.3106	25.064	24.8029	11.2097	12.0939	12.2217	1.28437	5.10633	462.745	3.61406e-10	2.28924e-08	K4CPQ8,Uncharacterized protein	XP_004245499.1,3-oxoacyl-	PF02801,Beta-ketoacyl synthase, C-terminal domain;PF00109,Beta-ketoacyl synthase, N-terminal domain	IPR014030,Beta-ketoacyl synthase, N-terminal;IPR020841,Polyketide synthase, beta-ketoacyl synthase domain;IPR016039,Thiolase-like;IPR018201,Beta-ketoacyl synthase, active site;IPR014031,Beta-ketoacyl synthase, C-terminal;IPR017568,3-oxoacyl-[acyl-carrier-protein] synthase 2	COG0304,3-oxoacyl-(acyl-carrier-protein) synthase;KOG1394,3-oxoacyl-(acyl-carrier-protein) synthase (I and II)	GO:0016747,molecular_function,transferase activity, transferring acyl groups other than amino-acyl groups;GO:0006633,biological_process,fatty acid biosynthetic process;GO:0003824,molecular_function,catalytic activity;GO:0016740,molecular_function,transferase activity;GO:0008152,biological_process,metabolic process	K09458,ko00780,Biotin metabolism;K09458,ko01212,Fatty acid metabolism;K09458,ko00061,Fatty acid biosynthesis
Solyc02g067660.2	34.342	39.048	35.0625	13.3181	11.7595	13.8025	1.6446	5.65972	461.805	3.65286e-10	2.30583e-08	K4B798,Uncharacterized protein	XP_004233337.1,senescence-associated carboxylesterase 101 isoform X2	PF01764,Lipase (class 3)	IPR002921,Fungal lipase-like domain;IPR029058,Alpha/Beta hydrolase fold	ENOG410Y5MT,-;ENOG410IKTV,-	GO:0006629,biological_process,lipid metabolic process;GO:0016787,molecular_function,hydrolase activity	-
Solyc10g054840.1	19.3369	17.4855	16.4052	1.11641	0.930392	0.549334	4.4868	3.27436	643.037	3.68131e-10	2.31581e-08	E3UMZ9,X intrinsic protein	NP_001238800.1,X intrinsic protein 1;NP_001303699.1,X intrinsic protein 2	PF00230,Major intrinsic protein	IPR023271,Aquaporin-like;IPR000425,Major intrinsic protein;IPR034294,Aquaporin transporter	KOG0223,Aquaporin (major intrinsic protein family);COG0580,Glycerol uptake facilitator and related permeases (Major Intrinsic Protein Family)	GO:0009705,cellular_component,plant-type vacuole membrane;GO:0006833,biological_process,water transport;GO:0055085,biological_process,transmembrane transport;GO:0015267,molecular_function,channel activity;GO:0016020,cellular_component,membrane;GO:0015250,molecular_function,water channel activity;GO:0034220,biological_process,ion transmembrane transport;GO:0042807,cellular_component,central vacuol…	-
Solyc02g082940.2	0.749537	1.07432	0.656268	8.80355	10.5022	10.4539	-3.43163	2.95406	488.645	3.69556e-10	2.31682e-08	K4BAG2,Uncharacterized protein	-	PF13839,SL/SGNH-like Acyl-Esterase family found in Pmr5 and Cas1p;PF14416,PMR5 N terminal Domain	IPR025846,PMR5 N-terminal domain;IPR026057,PC-Esterase;IPR029971,Protein trichome birefringence-like 34;IPR029962,Trichome birefringence-like family	ENOG4111BYZ,-;ENOG410JAWI,-	GO:0071554,biological_process,cell wall organization or biogenesis;GO:0005794,cellular_component,Golgi apparatus;GO:0016413,molecular_function,O-acetyltransferase activity;GO:0016021,cellular_component,integral component of membrane;GO:0016020,cellular_component,membrane	-
Solyc07g005100.2	13.0354	13.011	10.8665	2.61329	1.90402	2.22064	2.60956	3.34944	460.26	3.71771e-10	2.3218e-08	K4CAY2,Uncharacterized protein	XP_004242562.1,chitotriosidase-1	PF00704,lycosyl hydrolases family 18	IPR017853,Glycoside hydrolase superfamily;IPR029070,Chitinase insertion domain superfamily;IPR011583,Chitinase II;IPR001223,Glycoside hydrolase family 18, catalytic domain	COG3325,Chitinase;KOG2806,Chitinase	GO:0008061,molecular_function,chitin binding;GO:0004568,molecular_function,chitinase activity;GO:0006032,biological_process,chitin catabolic process;GO:0005576,cellular_component,extracellular region;GO:0005975,biological_process,carbohydrate metabolic process	K01183,ko00520,Amino sugar and nucleotide sugar metabolism
Solyc03g098450.2	15.549	14.5766	11.847	112.573	94.3525	104.208	-2.73103	6.23375	768.353	3.73574e-10	2.3218e-08	K4BJR0,Uncharacterized protein	XP_010318344.1,-;XP_004235484.1,kinase-interacting family protein	PF07765,KIP1-like protein	IPR011684,Protein Networked (NET), actin-binding (NAB) domain	ENOG410IFU3,-;ENOG410YH7I,-	GO:0003779,molecular_function,actin binding	-
Solyc02g083890.2	16.0534	17.6319	18.5664	79.8557	74.467	88.634	-2.0488	5.89606	558.472	3.74657e-10	2.3218e-08	K4BAQ7,Uncharacterized protein	XP_004232489.1,uncharacterized protein LOC101259500	-	-	ENOG410IG9E,-;ENOG410ZCUP,-	GO:0006631,biological_process,fatty acid metabolic process;GO:0009570,cellular_component,chloroplast stroma;GO:0005504,molecular_function,fatty acid binding	-
Solyc05g054120.1	27.5295	27.8209	33.0759	132.645	140.726	129.807	-2.01811	4.94858	490.297	3.75425e-10	2.3218e-08	K4C291,Cysteine proteinase inhibitor	XP_004239826.1,cysteine proteinase inhibitor 5-like	PF16845,Aspartic acid proteinase inhibitor	IPR027214,Cystatin;IPR000010,Cystatin domain;IPR018073,Proteinase inhibitor I25, cystatin, conserved site	ENOG410YZDC,-;ENOG410J18K,-	GO:0030414,molecular_function,peptidase inhibitor activity;GO:0002020,molecular_function,protease binding;GO:2000117,biological_process,negative regulation of cysteine-type endopeptidase activity;GO:0004869,molecular_function,cysteine-type endopeptidase inhibitor activity;GO:0010466,biological_process,negative regulation of peptidase activity	-
Solyc06g065970.1	34.5986	39.1574	37.7003	120.763	132.74	119.762	-1.5774	4.90251	457.903	3.81934e-10	2.3541e-08	K4C7M5,Uncharacterized protein	XP_004241782.1,14 kDa proline-rich protein DC2.15-like	PF14547,Hydrophobic seed protein	IPR027923,Hydrophobic seed protein;IPR036312,Bifunctional inhibitor/plant lipid transfer protein/seed storage helical domain superfamily;IPR016140,Bifunctional inhibitor/plant lipid transfer protein/seed storage helical domain	ENOG41116U9,-;ENOG410J1YV,-	-	-
Solyc07g065600.2	3.01867	3.00338	3.22721	9.31035	9.02097	9.58496	-1.4263	5.07495	457.493	3.83731e-10	2.35724e-08	K4CHN8,Uncharacterized protein	-	PF03941,Inner centromere protein, ARK binding region	IPR005635,Inner centromere protein, ARK-binding domain	ENOG410YJAK,-;ENOG410IKDW,-	-	-
Solyc11g006970.1	63.7328	57.5194	56.775	25.1299	27.7491	25.4909	1.3477	5.26097	457.072	3.85594e-10	2.36076e-08	K4D4V8,Uncharacterized protein	NP_001295115.1,ACT domain-containing protein	-	-	ENOG4110CPJ,-;ENOG410IIFA,-	GO:0009507,cellular_component,chloroplast;GO:0009570,cellular_component,chloroplast stroma;GO:0009535,cellular_component,chloroplast thylakoid membrane	-
Solyc10g006900.2	5.87245	7.1866	7.14824	28.022	29.7709	30.9347	-1.96528	4.64109	469.923	3.87309e-10	2.36336e-08	K4CXM0,Uncharacterized protein	NP_001304903.1,protochlorophyllide oxidoreductase 3	PF08659,KR domain;PF13561,noyl-(Acyl carrier protein) reductase;PF00106,short chain dehydrogenase	IPR036291,NAD(P)-binding domain superfamily;IPR005979,Light-dependent protochlorophyllide reductase;IPR002347,Short-chain dehydrogenase/reductase SDR	COG1028,Dehydrogenases with different specificities (related to short-chain alcohol dehydrogenases);KOG1208,Dehydrogenases with different specificities (related to short-chain alcohol dehydrogenases)	GO:0015995,biological_process,chlorophyll biosynthetic process;GO:0009536,cellular_component,plastid;GO:0015979,biological_process,photosynthesis;GO:0016491,molecular_function,oxidoreductase activity;GO:0016630,molecular_function,protochlorophyllide reductase activity;GO:0009507,cellular_component,chloroplast;GO:0055114,biological_process,oxidation-reduction process	K00218,ko00860,Porphyrin and chlorophyll metabolism
Solyc02g062170.2	10.3993	9.36547	10.7931	39.2622	40.5838	46.7153	-1.87994	4.47665	456.284	3.89102e-10	2.36641e-08	M1C7F4,Uncharacterized protein	XP_006361930.1,uncharacterized protein LOC102582472	-	-	-	-	-
Solyc09g010810.2	1.69619	1.94432	1.77015	6.49128	6.38642	7.28617	-1.73188	4.07837	455.382	3.93165e-10	2.3832e-08	K4CRA7,Kinesin-like protein	XP_010325859.1,-;XP_004246873.1,kinesin-like protein KIN-10B	PF12836,Helix-hairpin-helix motif;PF00225,Kinesin motor domain	IPR019821,Kinesin motor domain, conserved site;IPR027417,P-loop containing nucleoside triphosphate hydrolase;IPR001752,Kinesin motor domain;IPR010994,RuvA domain 2-like;IPR036961,Kinesin motor domain superfamily;IPR027640,Kinesin-like protein	COG5059,Kinesin-like protein;KOG0242,Kinesin-like protein	GO:0003777,molecular_function,microtubule motor activity;GO:0005874,cellular_component,microtubule;GO:0005871,cellular_component,kinesin complex;GO:0003774,molecular_function,motor activity;GO:0016887,molecular_function,ATPase activity;GO:0008017,molecular_function,microtubule binding;GO:0007018,biological_process,microtubule-based movement;GO:0000166,molecular_function,nucleotide binding;GO:0005…	-
Solyc11g007460.1	1.0237	0.914237	0.793808	14.3648	11.7271	10.123	-3.57271	3.02773	510.66	3.96394e-10	2.39485e-08	K4D507,Glycosyltransferase	XP_004250484.1,beta-D-glucosyl crocetin beta-1,6-glucosyltransferase-like	PF00201,UDP-glucoronosyl and UDP-glucosyl transferase	IPR035595,UDP-glycosyltransferase family, conserved site;IPR002213,UDP-glucuronosyl/UDP-glucosyltransferase	KOG1192,UDP-glucuronosyl and UDP-glucosyl transferase;COG1819,Glycosyl transferases, related to UDP-glucuronosyltransferase	GO:0016757,molecular_function,transferase activity, transferring glycosyl groups;GO:0080043,molecular_function,quercetin 3-O-glucosyltransferase activity;GO:0080044,molecular_function,quercetin 7-O-glucosyltransferase activity;GO:0016740,molecular_function,transferase activity;GO:0043231,cellular_component,intracellular membrane-bounded organelle;GO:0008152,biological_process,metabolic process;GO…	-
Solyc08g062940.2	4.06567	5.45105	3.96979	39.4377	34.8594	39.8855	-2.92283	4.53365	640.44	4e-10	2.40868e-08	K4CL77,Uncharacterized protein	-	PF00612,IQ calmodulin-binding motif	IPR000048,IQ motif, EF-hand binding site	ENOG410YG6W,-;ENOG410IE7F,-	GO:0005634,cellular_component,nucleus	-
Solyc03g096870.2	1.82011	1.51922	1.45052	7.44969	8.35451	8.40663	-2.1739	3.09068	453.365	4.02434e-10	2.4154e-08	K4BJA5,Uncharacterized protein	NP_001307226.1,cell division control 20-1	PF12894,Anaphase-promoting complex subunit 4 WD40 domain;PF00400,WD domain, G-beta repeat	IPR019775,WD40 repeat, conserved site;IPR033010,The WD repeat Cdc20/Fizzy family;IPR017986,WD40-repeat-containing domain;IPR024977,Anaphase-promoting complex subunit 4, WD40 domain;IPR036322,WD40-repeat-containing domain superfamily;IPR015943,WD40/YVTN repeat-like-containing domain superfamily;IPR001680,WD40 repeat	ENOG410XQ8I,-;KOG0305,Anaphase promoting complex, Cdc20, Cdh1, and Ama1 subunits	GO:0097027,molecular_function,ubiquitin-protein transferase activator activity;GO:1904668,biological_process,positive regulation of ubiquitin protein ligase activity;GO:0010997,molecular_function,anaphase-promoting complex binding	K03363,ko05203,Viral carcinogenesis;K03363,ko04110,Cell cycle;K03363,ko04120,Ubiquitin mediated proteolysis;K03363,ko04113,Meiosis - yeast;K03363,ko04114,Oocyte meiosis;K03363,ko05166,HTLV-I infection;K03363,ko04111,Cell cycle - yeast
Solyc02g093950.2	1.03512	1.04322	0.953648	5.7615	5.0209	5.02329	-2.22017	2.89461	452.766	4.05237e-10	2.42427e-08	K4BDJ1,Uncharacterized protein	XP_004231793.1,ankyrin-3 isoform X1	PF12796,Ankyrin repeats (3 copies);PF13637,Ankyrin repeats (many copies)	IPR020683,Ankyrin repeat-containing domain;IPR002110,Ankyrin repeat;IPR036770,Ankyrin repeat-containing domain superfamily	KOG0504,FOG: Ankyrin repeat;COG0666,FOG: Ankyrin repeat	-	-
Solyc05g054210.2	657.448	648.71	733.022	237.851	250.825	228.175	1.67528	9.38844	450.321	4.16924e-10	2.4821e-08	K4C2A0,Uncharacterized protein	NP_001333383.1,proline-rich protein	-	IPR036163,Heavy metal-associated domain superfamily	ENOG410JGJD,-;ENOG410Z7V6,-	GO:0005737,cellular_component,cytoplasm;GO:0046914,molecular_function,transition metal ion binding;GO:0046916,biological_process,cellular transition metal ion homeostasis;GO:0046872,molecular_function,metal ion binding;GO:0030001,biological_process,metal ion transport	-
Solyc03g058950.2	5.74284	6.13259	5.58331	15.5954	16.1687	16.7467	-1.30964	4.51842	450.178	4.17616e-10	2.4821e-08	K4BGU2,Uncharacterized protein	-	PF00328,Histidine phosphatase superfamily (branch 2)	IPR037446,Histidine acid phosphatase, VIP1 family;IPR029033,Histidine phosphatase superfamily;IPR000560,Histidine phosphatase superfamily, clade-2	KOG1057,Arp2/3 complex-interacting protein VIP1/Asp1, involved in regulation of actin cytoskeleton;ENOG410XNSN,-	GO:0006020,biological_process,inositol metabolic process;GO:0032958,biological_process,inositol phosphate biosynthetic process;GO:0000828,molecular_function,inositol hexakisphosphate kinase activity;GO:0000829,molecular_function,inositol heptakisphosphate kinase activity;GO:0016310,biological_process,phosphorylation;GO:0033857,molecular_function,diphosphoinositol-pentakisphosphate kinase activity	-
Solyc07g043480.1	141.418	137.185	127.559	319.594	333.18	343.083	-1.12983	8.29041	447.105	4.32907e-10	2.55747e-08	K4CEK6,Uncharacterized protein	XP_004243637.1,zeatin O-xylosyltransferase-like	PF00201,UDP-glucoronosyl and UDP-glucosyl transferase	IPR002213,UDP-glucuronosyl/UDP-glucosyltransferase	KOG1192,UDP-glucuronosyl and UDP-glucosyl transferase;COG1819,Glycosyl transferases, related to UDP-glucuronosyltransferase	GO:0080043,molecular_function,quercetin 3-O-glucosyltransferase activity;GO:0080044,molecular_function,quercetin 7-O-glucosyltransferase activity;GO:0016740,molecular_function,transferase activity;GO:0043231,cellular_component,intracellular membrane-bounded organelle;GO:0008152,biological_process,metabolic process;GO:0016758,molecular_function,transferase activity, transferring hexosyl groups	K13495,ko00908,Zeatin biosynthesis
Solyc05g023680.2	12.6177	12.9987	12.5846	34.3888	33.2989	37.9678	-1.30207	5.76564	447.069	4.3309e-10	2.55747e-08	K4BZK7,Uncharacterized protein	XP_004239571.1,E3 ubiquitin-protein ligase ORTHRUS 2	PF13920,Zinc finger, C3HC4 type (RING finger);PF02182,SAD/SRA domain;PF13445,RING-type zinc-finger	IPR001965,Zinc finger, PHD-type;IPR015947,PUA-like superfamily;IPR017907,Zinc finger, RING-type, conserved site;IPR003105,SRA-YDG;IPR001841,Zinc finger, RING-type;IPR036987,SRA-YDG superfamily;IPR013083,Zinc finger, RING/FYVE/PHD-type;IPR011011,Zinc finger, FYVE/PHD-type;IPR027370,RING-type zinc-finger, LisH dimerisation motif;IPR019786,Zinc finger, PHD-type, conserved site	ENOG410IFAP,-;COG3440,Predicted restriction endonuclease	GO:0061630,molecular_function,ubiquitin protein ligase activity;GO:0010216,biological_process,maintenance of DNA methylation;GO:0016567,biological_process,protein ubiquitination;GO:0046872,molecular_function,metal ion binding;GO:0090308,biological_process,regulation of methylation-dependent chromatin silencing;GO:0005720,cellular_component,nuclear heterochromatin;GO:0005634,cellular_component,nuc…	-
Solyc12g098610.1	2.40942	2.46792	1.53956	21.2914	19.4998	21.6986	-3.13488	3.1104	471.987	4.41922e-10	2.59765e-08	K4DHN4,Xyloglucan endotransglucosylase/hydrolase	XP_004252976.1,xyloglucan endotransglucosylase/hydrolase 2 isoform X1	PF00722,lycosyl hydrolases family 16;PF06955,Xyloglucan endo-transglycosylase (XET) C-terminus	IPR000757,Glycoside hydrolase family 16;IPR008263,Glycoside hydrolase, family 16, active site;IPR013320,Concanavalin A-like lectin/glucanase domain superfamily;IPR016455,Xyloglucan endotransglucosylase/hydrolase;IPR010713,Xyloglucan endo-transglycosylase, C-terminal	COG2273,Beta-glucanase/Beta-glucan synthetase;ENOG410IVQK,-	GO:0016798,molecular_function,hydrolase activity, acting on glycosyl bonds;GO:0005975,biological_process,carbohydrate metabolic process;GO:0016762,molecular_function,xyloglucan:xyloglucosyl transferase activity;GO:0042546,biological_process,cell wall biogenesis;GO:0005618,cellular_component,cell wall;GO:0071555,biological_process,cell wall organization;GO:0016740,molecular_function,transferase ac…	-
Solyc03g007690.1	2.87597	3.35806	3.05559	11.7777	12.3795	11.325	-1.76858	3.69924	445.197	4.42734e-10	2.59765e-08	K4BEJ1,Uncharacterized protein	XP_004234202.1,ABC transporter G family member 4	PF01061,ABC-2 type transporter;PF00005,ABC transporter	IPR017871,ABC transporter, conserved site;IPR003593,AAA+ ATPase domain;IPR013525,ABC-2 type transporter;IPR003439,ABC transporter-like;IPR027417,P-loop containing nucleoside triphosphate hydrolase	COG1131,ABC-type multidrug transport system, ATPase component;KOG0061,Transporter, ABC superfamily (Breast cancer resistance protein)	GO:0042626,molecular_function,ATPase activity, coupled to transmembrane movement of substances;GO:0055085,biological_process,transmembrane transport;GO:0016887,molecular_function,ATPase activity;GO:0016020,cellular_component,membrane;GO:0005886,cellular_component,plasma membrane;GO:0000166,molecular_function,nucleotide binding;GO:0005524,molecular_function,ATP binding;GO:0016021,cellular_componen…	-
Solyc02g080640.2	85.6126	84.9874	71.5018	37.1691	36.8488	36.017	1.29948	6.70829	442.979	4.5449e-10	2.65811e-08	Q672Q8,Adenylyl-sulfate reductase	NP_001233829.1,adenylyl-sulfate reductase	PF00085,Thioredoxin;PF01507,Phosphoadenosine phosphosulfate reductase family	IPR002500,Phosphoadenosine phosphosulphate reductase;IPR013766,Thioredoxin domain;IPR014729,Rossmann-like alpha/beta/alpha sandwich fold;IPR036249,Thioredoxin-like superfamily;IPR004508,Thioredoxin-independent 5'-adenylylsulphate reductase	COG0175,3'-phosphoadenosine 5'-phosphosulfate sulfotransferase (PAPS reductase)/FAD synthetase and related enzymes;KOG0189,Phosphoadenosine phosphosulfate reductase;KOG0191,Thioredoxin/protein disulfide isomerase	GO:0016671,molecular_function,oxidoreductase activity, acting on a sulfur group of donors, disulfide as acceptor;GO:0005737,cellular_component,cytoplasm;GO:0045454,biological_process,cell redox homeostasis;GO:0003824,molecular_function,catalytic activity;GO:0019419,biological_process,sulfate reduction;GO:0008152,biological_process,metabolic process;GO:0004604,molecular_function,phosphoadenylyl-su…	K05907,ko00920,Sulfur metabolism
Solyc10g005210.2	17.0378	16.5623	13.4779	4.02031	4.81778	4.62867	1.96867	3.96143	441.635	4.61793e-10	2.69144e-08	K4CX54,Uncharacterized protein	XP_004248406.1,uncharacterized protein LOC101258999	PF03352,Methyladenine glycosylase	IPR005019,Methyladenine glycosylase;IPR011257,DNA glycosylase	COG2818,3-methyladenine DNA glycosylase	GO:0006281,biological_process,DNA repair;GO:0008725,molecular_function,DNA-3-methyladenine glycosylase activity;GO:0003824,molecular_function,catalytic activity;GO:0006284,biological_process,base-excision repair	K01246,ko03410,Base excision repair
Solyc02g069560.2	2.14399	1.79745	1.8227	7.85452	7.36783	7.54436	-1.81823	3.51736	441.392	4.63129e-10	2.69144e-08	K4B7T8,Uncharacterized protein	XP_004233192.1,protein CHUP1, chloroplastic-like	-	-	ENOG410YE6R,-;ENOG410IHCZ,-	GO:0009707,cellular_component,chloroplast outer membrane;GO:0009658,biological_process,chloroplast organization	-
Solyc01g108670.2	5.31338	5.52495	6.32818	26.109	24.6428	26.8888	-2.00876	7.10493	552.036	4.6559e-10	2.69718e-08	K4B382,Uncharacterized protein	-	PF00225,Kinesin motor domain	IPR027640,Kinesin-like protein;IPR019821,Kinesin motor domain, conserved site;IPR001752,Kinesin motor domain;IPR036961,Kinesin motor domain superfamily;IPR027417,P-loop containing nucleoside triphosphate hydrolase	COG5059,Kinesin-like protein;KOG4280,Kinesin-like protein	GO:0003777,molecular_function,microtubule motor activity;GO:0005871,cellular_component,kinesin complex;GO:0000281,biological_process,mitotic cytokinesis;GO:0003774,molecular_function,motor activity;GO:0016887,molecular_function,ATPase activity;GO:0008017,molecular_function,microtubule binding;GO:0007018,biological_process,microtubule-based movement;GO:0000911,biological_process,cytokinesis by cel…	-
Solyc01g102300.2	28.7203	29.6023	28.3486	13.6857	15.2714	14.1189	1.1738	5.88521	439.704	4.72532e-10	2.7287e-08	K4B1F8,Uncharacterized protein	-	PF00010,Helix-loop-helix DNA-binding domain	IPR011598,Myc-type, basic helix-loop-helix (bHLH) domain;IPR036638,Helix-loop-helix DNA-binding domain superfamily	ENOG410IV8V,-;ENOG4111SYS,-	GO:0046983,molecular_function,protein dimerization activity	-
Solyc01g097950.2	20.1476	17.2899	15.2129	65.2572	61.9067	65.0007	-1.70718	5.63415	453.339	4.74012e-10	2.7287e-08	K4B0I2,Cysteine synthase	XP_004230130.1,cysteine synthase-like	PF00291,Pyridoxal-phosphate dependent enzyme	IPR005856,Cysteine synthase;IPR005859,Cysteine synthase CysK;IPR001216,Cysteine synthase/cystathionine beta-synthase, pyridoxal-phosphate attachment site;IPR036052,Tryptophan synthase beta subunit-like PLP-dependent enzyme;IPR001926,Pyridoxal-phosphate dependent enzyme	KOG1252,Cystathionine beta-synthase and related enzymes;COG0031,Cysteine synthase	GO:0008652,biological_process,cellular amino acid biosynthetic process;GO:0030170,molecular_function,pyridoxal phosphate binding;GO:0005737,cellular_component,cytoplasm;GO:0004124,molecular_function,cysteine synthase activity;GO:0006535,biological_process,cysteine biosynthetic process from serine;GO:0016740,molecular_function,transferase activity;GO:0019344,biological_process,cysteine biosyntheti…	K01738,ko01200,Carbon metabolism;K01738,ko01230,Biosynthesis of amino acids;K01738,ko00920,Sulfur metabolism;K01738,ko00270,Cysteine and methionine metabolism
Solyc07g064030.2	14.6764	16.3961	15.6472	40.6838	40.9889	42.0295	-1.23896	6.23853	439.007	4.7648e-10	2.73431e-08	K4CH86,Kinesin-like protein	XP_004244160.1,kinesin-like protein KIN-14N	PF00225,Kinesin motor domain	IPR027640,Kinesin-like protein;IPR019821,Kinesin motor domain, conserved site;IPR001752,Kinesin motor domain;IPR036961,Kinesin motor domain superfamily;IPR027417,P-loop containing nucleoside triphosphate hydrolase	COG5059,Kinesin-like protein;KOG0239,Kinesin (KAR3 subfamily)	GO:0005874,cellular_component,microtubule;GO:0005871,cellular_component,kinesin complex;GO:0003774,molecular_function,motor activity;GO:0005524,molecular_function,ATP binding;GO:0016887,molecular_function,ATPase activity;GO:0008017,molecular_function,microtubule binding;GO:0007018,biological_process,microtubule-based movement;GO:0000166,molecular_function,nucleotide binding;GO:0003777,molecular_f…	-
Solyc07g049300.2	35.2663	37.5231	36.9769	16.0606	17.1328	15.2873	1.34405	5.67127	438.485	4.79466e-10	2.74285e-08	K4CF33,Endoglucanase	XP_004243521.1,endoglucanase 11	PF00759,lycosyl hydrolase family 9	IPR012341,Six-hairpin glycosidase-like superfamily;IPR001701,Glycoside hydrolase family 9;IPR018221,Glycoside hydrolase family 9, His active site;IPR008928,Six-hairpin glycosidase superfamily	ENOG410XPC9,-;ENOG410IDXW,-	GO:0016798,molecular_function,hydrolase activity, acting on glycosyl bonds;GO:0005975,biological_process,carbohydrate metabolic process;GO:0016787,molecular_function,hydrolase activity;GO:0000272,biological_process,polysaccharide catabolic process;GO:0003824,molecular_function,catalytic activity;GO:0004553,molecular_function,hydrolase activity, hydrolyzing O-glycosyl compounds;GO:0030245,biologic…	-
Solyc07g040730.1	217.918	207.062	229.566	91.4135	94.4987	99.1639	1.36645	5.92385	437.859	4.8307e-10	2.75485e-08	K4CDV0,Uncharacterized protein	XP_004243747.1,uncharacterized protein LOC101265147	PF12023,omain of unknown function (DUF3511)	IPR021899,Protein of unknown function DUF3511	ENOG410J0TJ,-;ENOG410Z48Y,-	-	-
TAP2	4.72443	4.57496	3.0728	0.157025	0.198548	0.175844	4.68874	1.53378	437.353	4.8601e-10	2.76301e-08	M1C184,Peroxidase	XP_006347168.1,suberization-associated anionic peroxidase	PF00141,Peroxidase	IPR019794,Peroxidase, active site;IPR002016,Haem peroxidase, plant/fungal/bacterial;IPR033905,Secretory peroxidase;IPR010255,Haem peroxidase;IPR019793,Peroxidases heam-ligand binding site;IPR000823,Plant peroxidase	-	GO:0046872,molecular_function,metal ion binding;GO:0098869,biological_process,cellular oxidant detoxification;GO:0016491,molecular_function,oxidoreductase activity;GO:0006979,biological_process,response to oxidative stress;GO:0042744,biological_process,hydrogen peroxide catabolic process;GO:0055114,biological_process,oxidation-reduction process;GO:0020037,molecular_function,heme binding;GO:000460…	K00430,ko00940,Phenylpropanoid biosynthesis
Solyc02g032860.2	63.9567	65.3464	55.2106	29.0104	27.3495	27.6593	1.29674	6.20854	436.9	4.88657e-10	2.76946e-08	K4B5N0,Uncharacterized protein	XP_004231612.1,5'-adenylylsulfate reductase 3, chloroplastic	PF00085,Thioredoxin;PF01507,Phosphoadenosine phosphosulfate reductase family	IPR002500,Phosphoadenosine phosphosulphate reductase;IPR013766,Thioredoxin domain;IPR014729,Rossmann-like alpha/beta/alpha sandwich fold;IPR036249,Thioredoxin-like superfamily;IPR004508,Thioredoxin-independent 5'-adenylylsulphate reductase	COG0175,3'-phosphoadenosine 5'-phosphosulfate sulfotransferase (PAPS reductase)/FAD synthetase and related enzymes;KOG0189,Phosphoadenosine phosphosulfate reductase;KOG0191,Thioredoxin/protein disulfide isomerase	GO:0016671,molecular_function,oxidoreductase activity, acting on a sulfur group of donors, disulfide as acceptor;GO:0005737,cellular_component,cytoplasm;GO:0045454,biological_process,cell redox homeostasis;GO:0003824,molecular_function,catalytic activity;GO:0019419,biological_process,sulfate reduction;GO:0008152,biological_process,metabolic process;GO:0004604,molecular_function,phosphoadenylyl-su…	K05907,ko00920,Sulfur metabolism
Solyc09g066460.2	66.4782	64.471	62.2675	34.9354	35.3767	33.3328	1.06248	6.75015	435.759	4.95408e-10	2.79906e-08	K4CUS1,Uncharacterized protein	XP_010326452.1,serine/threonine-protein kinase tricorner isoform X2	PF00433,Protein kinase C terminal domain;PF00069,Protein kinase domain	IPR017892,Protein kinase, C-terminal;IPR011009,Protein kinase-like domain superfamily;IPR000961,AGC-kinase, C-terminal;IPR017441,Protein kinase, ATP binding site;IPR008271,Serine/threonine-protein kinase, active site;IPR000719,Protein kinase domain	ENOG410XQC0,-;KOG0605,NDR and related serine/threonine kinases	GO:0018105,biological_process,peptidyl-serine phosphorylation;GO:0016301,molecular_function,kinase activity;GO:0035556,biological_process,intracellular signal transduction;GO:0016740,molecular_function,transferase activity;GO:0005524,molecular_function,ATP binding;GO:0004672,molecular_function,protein kinase activity;GO:0005622,cellular_component,intracellular;GO:0006468,biological_process,protei…	-
Solyc06g052050.2	1.12021	1.44628	1.2278	12.6801	9.97893	10.329	-2.95851	3.59237	513.818	5.03031e-10	2.83338e-08	K4C5Z1,Uncharacterized protein	-	PF00012,Hsp70 protein	IPR018181,Heat shock protein 70, conserved site;IPR013126,Heat shock protein 70 family;IPR029047,Heat shock protein 70kD, peptide-binding domain superfamily;IPR029048,Heat shock protein 70kD, C-terminal domain superfamily	KOG0100,Molecular chaperones GRP78/BiP/KAR2, HSP70 superfamily;COG0443,Molecular chaperone	GO:0000166,molecular_function,nucleotide binding;GO:0005524,molecular_function,ATP binding	-
Solyc09g091510.2	128.555	130.418	123.696	68.917	68.1051	64.774	1.08716	7.16597	432.729	5.13876e-10	2.87865e-08	K4CWH7,Uncharacterized protein	NP_001234033.2,chalcone synthase 1	PF00195,Chalcone and stilbene synthases, N-terminal domain;PF02797,Chalcone and stilbene synthases, C-terminal domain	IPR012328,Chalcone/stilbene synthase, C-terminal;IPR001099,Chalcone/stilbene synthase, N-terminal;IPR016039,Thiolase-like;IPR011141,Polyketide synthase, type III;IPR018088,Chalcone/stilbene synthase, active site	ENOG410IKG2,-;COG3424,Predicted naringenin-chalcone synthase	GO:0016747,molecular_function,transferase activity, transferring acyl groups other than amino-acyl groups;GO:0008152,biological_process,metabolic process;GO:0003824,molecular_function,catalytic activity;GO:0016740,molecular_function,transferase activity;GO:0009058,biological_process,biosynthetic process;GO:0016746,molecular_function,transferase activity, transferring acyl groups	K00660,ko00941,Flavonoid biosynthesis;K00660,ko04712,Circadian rhythm - plant
Solyc06g071160.2	26.4144	24.9423	24.126	13.1703	12.9557	13.4643	1.09504	5.64028	432.675	5.14213e-10	2.87865e-08	K4C8I9,Uncharacterized protein	XP_004241559.1,hydroxyproline O-galactosyltransferase GALT6	PF01762,alactosyltransferase;PF00337,alactoside-binding lectin	IPR002659,Glycosyl transferase, family 31;IPR001079,Galectin, carbohydrate recognition domain;IPR013320,Concanavalin A-like lectin/glucanase domain superfamily	KOG2287,Galactosyltransferases;ENOG410ZZ1B,-	GO:0005794,cellular_component,Golgi apparatus;GO:0008378,molecular_function,galactosyltransferase activity;GO:0006486,biological_process,protein glycosylation;GO:0016740,molecular_function,transferase activity;GO:0016757,molecular_function,transferase activity, transferring glycosyl groups;GO:0030246,molecular_function,carbohydrate binding;GO:0016020,cellular_component,membrane;GO:0016021,cellula…	-
Solyc03g019750.2	0.457714	0.61146	0.410533	6.5457	5.38053	6.4139	-3.47687	1.97064	432.175	5.17338e-10	2.88731e-08	K4BEU7,Uncharacterized protein	XP_004234337.1,alpha-1,4-glucan-protein synthase	PF03214,Reversibly glycosylated polypeptide	IPR029044,Nucleotide-diphospho-sugar transferases;IPR004901,Reversibly glycosylated polypeptide;IPR037595,Reversibly glycosylated polypeptide family	-	GO:0071669,biological_process,plant-type cell wall organization or biogenesis;GO:0005794,cellular_component,Golgi apparatus;GO:0009832,biological_process,plant-type cell wall biogenesis;GO:0016866,molecular_function,intramolecular transferase activity;GO:0033356,biological_process,UDP-L-arabinose metabolic process;GO:0005829,cellular_component,cytosol;GO:0052691,molecular_function,UDP-arabinopyra…	K13379,ko00520,Amino sugar and nucleotide sugar metabolism
Solyc09g090620.1	45.7545	48.3106	45.1769	290.283	226.772	256.914	-2.31146	6.4584	630.272	5.23421e-10	2.90782e-08	K4CW88,Uncharacterized protein	-	-	IPR038005,Virus X resistance protein-like, coiled-coil domain	-	-	-
Solyc09g098540.2	522.995	487.19	513.172	241.522	241.567	241.366	1.23753	9.14383	431.092	5.24189e-10	2.90782e-08	K4CX24,Uncharacterized protein	XP_004247978.1,chitinase-like protein 1	PF00182,Chitinase class I	IPR023346,Lysozyme-like domain superfamily;IPR000726,Glycoside hydrolase, family 19, catalytic;IPR016283,Glycoside hydrolase, family 19	KOG4742,Predicted chitinase;COG3979,Uncharacterized protein contain chitin-binding domain type 3	GO:0005975,biological_process,carbohydrate metabolic process;GO:0004568,molecular_function,chitinase activity;GO:0006032,biological_process,chitin catabolic process;GO:0016998,biological_process,cell wall macromolecule catabolic process	-
Solyc04g009960.2	18.9457	21.0434	21.6548	68.0602	67.8521	63.4535	-1.52654	5.79897	429.728	5.32977e-10	2.93478e-08	K4BPF1,Uncharacterized protein	XP_004236789.1,-;XP_004236788.1,-;XP_004236787.1,probable low-specificity L-threonine aldolase 1 isoform X2	PF01212,Beta-eliminating lyase	IPR015421,Pyridoxal phosphate-dependent transferase, major domain;IPR023603,Threonine aldolase;IPR015424,Pyridoxal phosphate-dependent transferase;IPR015422,Pyridoxal phosphate-dependent transferase domain 1;IPR001597,Aromatic amino acid beta-eliminating lyase/threonine aldolase	KOG1368,Threonine aldolase;COG2008,Threonine aldolase	GO:0006520,biological_process,cellular amino acid metabolic process;GO:0003824,molecular_function,catalytic activity;GO:0008732,molecular_function,L-allo-threonine aldolase activity;GO:0005829,cellular_component,cytosol;GO:0006545,biological_process,glycine biosynthetic process;GO:0006567,biological_process,threonine catabolic process;GO:0016829,molecular_function,lyase activity	K01620,ko01230,Biosynthesis of amino acids;K01620,ko00260,Glycine, serine and threonine metabolism
Solyc04g072020.2	10.0184	10.7235	9.49831	2.45689	2.83492	2.218	2.16942	3.14597	429.707	5.33114e-10	2.93478e-08	K4BTI9,Uncharacterized protein	XP_004237836.1,probable choline kinase 1	PF01633,Choline/ethanolamine kinase	IPR011009,Protein kinase-like domain superfamily	COG0510,Predicted choline kinase involved in LPS biosynthesis;KOG2686,Choline kinase	-	K14156,ko00564,Glycerophospholipid metabolism;K14156,ko05231,Choline metabolism in cancer
Solyc08g082780.1	1.76174	1.59702	1.63388	28.4735	21.1127	25.3245	-3.7371	1.6008	429.592	5.33859e-10	2.93478e-08	K4CPS4,Uncharacterized protein	-	-	-	-	-	-
Solyc05g005940.2	32.6501	31.8851	29.709	16.7057	16.7667	15.6983	1.10171	6.24782	428.356	5.41987e-10	2.96897e-08	K4BWC1,Uncharacterized protein	XP_004238698.1,protein NRT1/ PTR FAMILY 1.2-like	PF00854,POT family	IPR036259,MFS transporter superfamily;IPR018456,PTR2 family proton/oligopeptide symporter, conserved site;IPR000109,Proton-dependent oligopeptide transporter family;IPR020846,Major facilitator superfamily domain	KOG1237,H+/oligopeptide symporter;COG3104,Dipeptide/tripeptide permease	GO:0022857,molecular_function,transmembrane transporter activity;GO:0055085,biological_process,transmembrane transport;GO:0006857,biological_process,oligopeptide transport;GO:0016020,cellular_component,membrane;GO:0005215,molecular_function,transporter activity;GO:0016021,cellular_component,integral component of membrane	-
Solyc11g071300.1	1.27773	1.17643	1.39877	5.70003	5.58507	5.93757	-1.98863	3.33894	428.155	5.43323e-10	2.96897e-08	K4DAI7,Uncharacterized protein	-	PF13921,Myb-like DNA-binding domain	IPR009057,Homeobox-like domain superfamily;IPR001005,SANT/Myb domain;IPR017930,Myb domain	KOG0048,Transcription factor, Myb superfamily;COG5147,Myb superfamily proteins, including transcription factors and mRNA splicing factors	GO:0001135,molecular_function,transcription factor activity, RNA polymerase II transcription factor recruiting;GO:0003677,molecular_function,DNA binding;GO:0000981,molecular_function,RNA polymerase II transcription factor activity, sequence-specific DNA binding;GO:0043565,molecular_function,sequence-specific DNA binding;GO:0006357,biological_process,regulation of transcription by RNA polymerase I…	-
Solyc12g014570.1	3.32476	4.03352	3.38998	14.9119	14.6021	13.1947	-1.8284	4.28394	425.407	5.61976e-10	3.06176e-08	K4DCZ2,Uncharacterized protein	XP_004251903.1,glycerophosphodiester phosphodiesterase GDPDL3-like	PF03009,lycerophosphoryl diester phosphodiesterase family	IPR030395,Glycerophosphodiester phosphodiesterase domain;IPR017946,PLC-like phosphodiesterase, TIM beta/alpha-barrel domain superfamily	KOG2258,Glycerophosphoryl diester phosphodiesterase;COG0584,Glycerophosphoryl diester phosphodiesterase	GO:0006629,biological_process,lipid metabolic process;GO:0008081,molecular_function,phosphoric diester hydrolase activity	-
Solyc06g050840.2	10.4838	9.21802	11.3766	39.6525	41.2215	42.7482	-1.82079	4.41142	424.897	5.65524e-10	3.06449e-08	K4C5M8,Uncharacterized protein	XP_004240904.1,transcription factor bHLH61	-	IPR036638,Helix-loop-helix DNA-binding domain superfamily	ENOG410YJUZ,-;ENOG410IYQ6,-	GO:0046983,molecular_function,protein dimerization activity	-
Solyc01g099750.2	2.34066	2.28075	2.3832	9.11703	8.70425	8.81018	-1.75984	3.21156	424.854	5.65825e-10	3.06449e-08	K4B109,Uncharacterized protein	-	-	-	COG4299,Uncharacterized conserved protein;KOG4683,Uncharacterized conserved protein	GO:0016746,molecular_function,transferase activity, transferring acyl groups;GO:0016021,cellular_component,integral component of membrane;GO:0016020,cellular_component,membrane	-
Solyc03g120710.2	96.864	86.6384	94.51	39.881	42.1588	37.4493	1.38336	6.59377	423.806	5.73197e-10	3.09527e-08	K4BMM0,Uncharacterized protein	XP_004235669.1,uncharacterized protein LOC101263095	PF03168,Late embryogenesis abundant protein	IPR004864,Late embryogenesis abundant protein, LEA-14	ENOG410YF3V,-;ENOG410IH5M,-	GO:0016021,cellular_component,integral component of membrane;GO:0016020,cellular_component,membrane	-
Solyc05g054930.2	2.38931	2.59459	2.44529	8.55705	7.881	8.08643	-1.55845	3.85713	422.427	5.83078e-10	3.13936e-08	K4C2H0,Uncharacterized protein	XP_010321358.1,-;XP_004239755.1,myosin-3 isoform X1	-	-	ENOG410ZATQ,-;ENOG410IJCC,-	-	-
Solyc02g085590.2	9.71903	8.8053	7.30817	2.22581	1.90516	2.20807	2.18632	3.63641	421.934	5.86654e-10	3.14935e-08	K4BB70,Uncharacterized protein	XP_004233717.1,vicilin-like seed storage protein At2g18540	PF00190,Cupin	IPR014710,RmlC-like jelly roll fold;IPR006045,Cupin 1;IPR011051,RmlC-like cupin domain superfamily	ENOG410IG7K,-;ENOG410YF6C,-	GO:0045735,molecular_function,nutrient reservoir activity;GO:0016021,cellular_component,integral component of membrane;GO:0016020,cellular_component,membrane	-
DET2	13.5632	13.7738	13.383	35.5012	37.728	38.7238	-1.29301	4.26453	420.956	5.93836e-10	3.17859e-08	Q1W4D5,5-alpha-reductase	-	PF02544,3-oxo-5-alpha-steroid 4-dehydrogenase	IPR016636,3-oxo-5-alpha-steroid 4-dehydrogenase;IPR001104,3-oxo-5-alpha-steroid 4-dehydrogenase, C-terminal	-	GO:0003865,molecular_function,3-oxo-5-alpha-steroid 4-dehydrogenase activity;GO:0006629,biological_process,lipid metabolic process;GO:0008202,biological_process,steroid metabolic process;GO:0016627,molecular_function,oxidoreductase activity, acting on the CH-CH group of donors;GO:0005737,cellular_component,cytoplasm;GO:0016020,cellular_component,membrane;GO:0055114,biological_process,oxidation-re…	-
Solyc03g083100.2	263.605	252.451	283.037	102.906	93.9938	90.3143	1.64191	8.29205	426.033	6.33082e-10	3.3769e-08	K4BI86,Uncharacterized protein	XP_004234970.1,protein IQ-DOMAIN 1;XP_019068466.1,-	PF13178,Protein of unknown function (DUF4005);PF00612,IQ calmodulin-binding motif	IPR025064,Domain of unknown function DUF4005;IPR000048,IQ motif, EF-hand binding site	ENOG410INF3,-;ENOG410YI57,-	-	-
Solyc03g032190.2	6.39217	7.5887	7.4081	25.1567	24.4548	25.5658	-1.64612	4.59097	415.659	6.34575e-10	3.3769e-08	K4BFJ0,Uncharacterized protein	XP_010317683.1,G2/mitotic-specific cyclin-2-like	PF02984,Cyclin, C-terminal domain;PF00134,Cyclin, N-terminal domain	IPR004367,Cyclin, C-terminal domain;IPR013763,Cyclin-like;IPR036915,Cyclin-like superfamily;IPR006671,Cyclin, N-terminal	COG5024,Cyclin;KOG0653,Cyclin B and related kinase-activating proteins	GO:0005634,cellular_component,nucleus	-
Solyc11g040040.1	5.63973	5.55003	5.15066	15.8033	15.3697	15.1983	-1.34179	3.99201	414.994	6.39925e-10	3.3955e-08	K4D7X8,Uncharacterized protein	XP_004250695.1,BTB/POZ domain-containing protein At3g19850	PF03000,NPH3 family	IPR027356,NPH3 domain;IPR000210,BTB/POZ domain;IPR011333,SKP1/BTB/POZ domain superfamily	ENOG410YE7G,-;ENOG410IVEG,-	-	-
Solyc01g105970.2	299.949	333.532	303.766	146.322	147.654	157.571	1.21862	7.74323	414.417	6.44605e-10	3.41044e-08	K4B2G6,Uncharacterized protein	NP_001310355.1,magnesium-dependent phosphatase 1;NP_001310356.1,-	PF12689,Acid Phosphatase	IPR010036,Magnesium-dependent phosphatase-1, eukaryotic/archaeal-type;IPR035679,Magnesium-dependent phosphatase-1, eukaryotic-type;IPR023214,HAD superfamily;IPR010033,HAD-superfamily phosphatase, subfamily IIIC;IPR036412,HAD-like superfamily	ENOG4111PHW,-;KOG4549,Magnesium-dependent phosphatase	GO:0016311,biological_process,dephosphorylation;GO:0016791,molecular_function,phosphatase activity	-
Solyc06g009380.2	22.1815	20.331	18.2293	8.18643	8.45987	8.3673	1.44206	4.27583	413.665	6.50766e-10	3.43053e-08	K4C3W8,Uncharacterized protein	XP_004240562.1,uncharacterized protein LOC101264013	-	-	ENOG41123NR,-;ENOG410IJ8Q,-	GO:0016021,cellular_component,integral component of membrane;GO:0016020,cellular_component,membrane	-
Solyc03g083440.2	6.07189	6.45303	6.48179	21.4084	18.7822	18.969	-1.47306	6.47471	414.552	6.52149e-10	3.43053e-08	K4BIC0,Uncharacterized protein	-	PF14691,ihydroprymidine dehydrogenase domain II, 4Fe-4S cluster;PF00070,Pyridine nucleotide-disulphide oxidoreductase;PF04898,lutamate synthase central domain;PF01593,lavin containing amine oxidoreductase;PF13450,NAD(P)-binding Rossmann-like domain;PF01493,XGXG motif;PF07992,Pyridine nucleotide-disulphide oxidoreductase;PF00310,lutamine amidotransferases class-II;PF01645,Conserved region in gluta…	IPR023753,FAD/NAD(P)-binding domain;IPR006982,Glutamate synthase, central-N;IPR009051,Alpha-helical ferredoxin;IPR006005,Glutamate synthase, NADH/NADPH, small subunit 1;IPR017932,Glutamine amidotransferase type 2 domain;IPR028261,Dihydroprymidine dehydrogenase domain II;IPR012220,Glutamate synthase, eukaryotic;IPR036485,Glutamate synthase, alpha subunit, C-terminal domain superfamily;IPR002489,Gl…	COG0067,Glutamate synthase domain 1;COG0069,Glutamate synthase domain 2;COG0070,Glutamate synthase domain 3;COG0493,NADPH-dependent glutamate synthase beta chain and related oxidoreductases;KOG0399,Glutamate synthase	GO:0010181,molecular_function,FMN binding;GO:0016040,molecular_function,glutamate synthase (NADH) activity;GO:0008152,biological_process,metabolic process;GO:0005737,cellular_component,cytoplasm;GO:0051536,molecular_function,iron-sulfur cluster binding;GO:0016638,molecular_function,oxidoreductase activity, acting on the CH-NH2 group of donors;GO:0003824,molecular_function,catalytic activity;GO:00…	-
Solyc07g063350.2	25.5386	25.3098	27.4318	11.6334	11.1411	10.5268	1.39856	6.18573	412.584	6.59754e-10	3.46059e-08	K4CH18,Uncharacterized protein	XP_019070534.1,-;XP_010324356.1,uncharacterized protein LOC101248895	-	-	ENOG4111427,-;ENOG410IJVX,-	-	-
Solyc08g029160.1	807.454	825.796	847.945	386.194	367.578	408.653	1.25991	7.55649	411.976	6.64872e-10	3.47747e-08	K4CJX8,Uncharacterized protein	-	PF00173,Cytochrome b5-like Heme/Steroid binding domain	IPR001199,Cytochrome b5-like heme/steroid binding domain;IPR036400,Cytochrome b5-like heme/steroid binding domain superfamily	KOG1110,Putative steroid membrane receptor Hpr6.6/25-Dx;ENOG4111UG0,-	GO:0020037,molecular_function,heme binding;GO:0012505,cellular_component,endomembrane system;GO:0016020,cellular_component,membrane	-
Solyc06g053610.2	14.2987	16.0818	13.8425	39.5037	41.6033	41.3256	-1.30532	5.04164	411.41	6.69677e-10	3.49116e-08	Q40174,THM18 protein	NP_001234262.1,R2R3MYB transcription factor 14	PF00249,Myb-like DNA-binding domain	IPR009057,Homeobox-like domain superfamily;IPR001005,SANT/Myb domain;IPR017930,Myb domain	KOG0048,Transcription factor, Myb superfamily;COG5147,Myb superfamily proteins, including transcription factors and mRNA splicing factors	GO:0001135,molecular_function,transcription factor activity, RNA polymerase II transcription factor recruiting;GO:0003677,molecular_function,DNA binding;GO:0000981,molecular_function,RNA polymerase II transcription factor activity, sequence-specific DNA binding;GO:0043565,molecular_function,sequence-specific DNA binding;GO:0006357,biological_process,regulation of transcription by RNA polymerase I…	-
Solyc09g090530.2	3.81435	4.17457	4.74547	22.3158	19.8503	22.8092	-2.17885	3.81029	420.95	6.7384e-10	3.49116e-08	K4CW79,Uncharacterized protein	XP_004247934.1,histone H2A.Z-specific chaperone CHZ1	-	-	ENOG410JCNN,-;ENOG41114DA,-	-	-
Solyc01g080610.2	7.44271	7.50803	7.05472	24.4719	23.1314	28.5922	-1.62648	4.7488	410.625	6.76405e-10	3.49116e-08	K4AXV5,Uncharacterized protein	-	PF03754,omain of unknown function (DUF313)	IPR005508,B3 domain-containing protein	-	-	-
Solyc09g065100.1	0.883178	0.764213	0.503466	12.2766	10.8707	10.6381	-3.82865	3.54492	606.858	6.76513e-10	3.49116e-08	K4CUD7,Basic helix-loop-helix transcription factor	-	PF00010,Helix-loop-helix DNA-binding domain;PF14215,bHLH-MYC and R2R3-MYB transcription factors N-terminal	IPR025610,Transcription factor MYC/MYB N-terminal;IPR011598,Myc-type, basic helix-loop-helix (bHLH) domain;IPR036638,Helix-loop-helix DNA-binding domain superfamily	ENOG4111SJN,-;ENOG410IMK5,-	GO:0010214,biological_process,seed coat development;GO:0046983,molecular_function,protein dimerization activity;GO:0031542,biological_process,positive regulation of anthocyanin biosynthetic process;GO:0010026,biological_process,trichome differentiation;GO:0048316,biological_process,seed development;GO:0009867,biological_process,jasmonic acid mediated signaling pathway;GO:0000976,molecular_functio…	-
Solyc12g088910.1	17.4773	16.5722	19.8962	4.74167	4.28946	4.08137	2.20483	3.57566	410.554	6.77025e-10	3.49116e-08	K4DGW2,Uncharacterized protein	XP_004252773.1,uncharacterized protein LOC101265906	-	IPR027417,P-loop containing nucleoside triphosphate hydrolase	ENOG410Y55A,-;ENOG410IIHX,-	GO:0016021,cellular_component,integral component of membrane;GO:0016020,cellular_component,membrane	-
Solyc11g010960.1	232.68	217.05	240.103	98.2827	106.414	107.815	1.30919	7.52939	410.013	6.81709e-10	3.50183e-08	K4D5Q4,Uncharacterized protein	XP_004250169.1,8-hydroxygeraniol dehydrogenase-like	PF00107,Zinc-binding dehydrogenase;PF08240,Alcohol dehydrogenase GroES-like domain	IPR020843,Polyketide synthase, enoylreductase domain;IPR036291,NAD(P)-binding domain superfamily;IPR013149,Alcohol dehydrogenase, C-terminal;IPR002328,Alcohol dehydrogenase, zinc-type, conserved site;IPR013154,Alcohol dehydrogenase, N-terminal;IPR011032,GroES-like superfamily	KOG0023,Alcohol dehydrogenase, class V;COG1064,Zn-dependent alcohol dehydrogenases	GO:0055114,biological_process,oxidation-reduction process;GO:0016491,molecular_function,oxidoreductase activity;GO:0046872,molecular_function,metal ion binding;GO:0008270,molecular_function,zinc ion binding	K00083,ko00940,Phenylpropanoid biosynthesis
Solyc04g007980.2	20.4934	20.5502	21.1851	9.44481	9.74411	9.65815	1.27523	4.47748	409.875	6.8292e-10	3.50183e-08	K4BNV4,Uncharacterized protein	XP_004236932.1,1-aminocyclopropane-1-carboxylate oxidase homolog 4-like	PF03171,2OG-Fe(II) oxygenase superfamily;PF14226,non-haem dioxygenase in morphine synthesis N-terminal	IPR005123,Oxoglutarate/iron-dependent dioxygenase;IPR027443,Isopenicillin N synthase-like;IPR026992,Non-haem dioxygenase N-terminal domain	KOG0143,Iron/ascorbate family oxidoreductases;COG3491,Isopenicillin N synthase and related dioxygenases	GO:0055114,biological_process,oxidation-reduction process;GO:0016491,molecular_function,oxidoreductase activity;GO:0046872,molecular_function,metal ion binding	-
Solyc07g056650.2	10.849	12.0544	12.992	46.9924	43.7505	48.4379	-1.78626	5.26293	433.051	6.86935e-10	3.51258e-08	K4CGJ7,Uncharacterized protein	XP_010323616.1,-;XP_004243184.1,-;XP_010323615.1,-;XP_004243183.1,interactor of constitutive active ROPs 4;XP_010323614.1,-	-	IPR029688,Interactor of constitutive active ROPs	ENOG410YKFD,-;ENOG410IZIE,-	-	-
Solyc07g042170.2	25.2551	24.8788	21.5537	61.8456	63.6189	60.8664	-1.21598	5.46367	406.538	7.12788e-10	3.63462e-08	K4CE80,Uncharacterized protein	XP_004243696.1,protein TIFY 10b-like	PF06200,tify domain;PF09425,ivergent CCT motif	IPR018467,CO/COL/TOC1, conserved site;IPR010399,Tify domain	ENOG410IZA3,-;ENOG410ZDCD,-	GO:0031347,biological_process,regulation of defense response;GO:2000022,biological_process,regulation of jasmonic acid mediated signaling pathway;GO:1903507,biological_process,negative regulation of nucleic acid-templated transcription;GO:0009611,biological_process,response to wounding;GO:0003714,molecular_function,transcription corepressor activity;GO:0005634,cellular_component,nucleus	K13464,ko04075,Plant hormone signal transduction
Solyc07g041970.2	91.5915	86.7141	83.0414	218.758	214.739	237.967	-1.19718	8.63322	405.493	7.22467e-10	3.64798e-08	K4CE62,Uncharacterized protein	XP_004243704.1,subtilisin-like protease SBT1.8	PF00082,Subtilase family;PF02225,PA domain;PF05922,Peptidase inhibitor I9	IPR000209,Peptidase S8/S53 domain;IPR003137,PA domain;IPR023828,Peptidase S8, subtilisin, Ser-active site;IPR037045,Peptidase S8 propeptide/proteinase inhibitor I9 superfamily;IPR015500,Peptidase S8, subtilisin-related;IPR010259,Peptidase S8 propeptide/proteinase inhibitor I9;IPR036852,Peptidase S8/S53 domain superfamily;IPR034197,Cucumisin-like catalytic domain	ENOG410IF0A,-;COG1404,Subtilisin-like serine proteases	GO:0006508,biological_process,proteolysis;GO:0016787,molecular_function,hydrolase activity;GO:0004252,molecular_function,serine-type endopeptidase activity	-
Solyc09g090980.2	1253.02	1044.79	1108.32	30.2181	40.5144	28.8284	5.2605	9.02849	1214.1	7.22644e-10	3.64798e-08	K4CWC4,PR10 protein	NP_001275580.1,pathogenesis-related protein STH-2-like	PF00407,Pathogenesis-related protein Bet v I family	IPR024949,Bet v I type allergen;IPR023393,START-like domain superfamily;IPR000916,Bet v I/Major latex protein	ENOG410YZ38,-;ENOG410J1V4,-	GO:0009607,biological_process,response to biotic stimulus;GO:0006952,biological_process,defense response	-
Solyc04g007490.2	8.09182	8.32711	8.01943	3.61101	3.99952	3.70937	1.27532	4.46704	405.45	7.22864e-10	3.64798e-08	K4BNQ6,Uncharacterized protein	-	PF12061,Late blight resistance protein R1;PF00931,NB-ARC domain	IPR027417,P-loop containing nucleoside triphosphate hydrolase;IPR038005,Virus X resistance protein-like, coiled-coil domain;IPR021929,Late blight resistance protein R1;IPR036388,Winged helix-like DNA-binding domain superfamily;IPR032675,Leucine-rich repeat domain superfamily;IPR002182,NB-ARC	COG4886,Leucine-rich repeat (LRR) protein;KOG4658,Apoptotic ATPase	GO:0006952,biological_process,defense response;GO:0005886,cellular_component,plasma membrane;GO:0043531,molecular_function,ADP binding;GO:0007165,biological_process,signal transduction	-
Solyc09g089960.1	0.0937851	0.049593	0.152213	8.41206	6.35354	6.91653	-5.93182	1.16197	405.168	7.25507e-10	3.64798e-08	K4CW22,Uncharacterized protein	XP_010326880.1,lysine-rich arabinogalactan protein 19-like	-	-	-	-	-
Solyc02g084370.1	0.497943	0.452053	0.328986	3.1409	3.2558	3.04599	-2.73074	2.53962	405.148	7.25693e-10	3.64798e-08	K4BAV3,Uncharacterized protein	XP_004232468.1,probable LRR receptor-like serine/threonine-protein kinase At4g36180	PF13516,Leucine Rich repeat;PF00069,Protein kinase domain;PF08263,Leucine rich repeat N-terminal domain;PF13855,Leucine rich repeat	IPR001611,Leucine-rich repeat;IPR013210,Leucine-rich repeat-containing N-terminal, plant-type;IPR032675,Leucine-rich repeat domain superfamily;IPR011009,Protein kinase-like domain superfamily;IPR003591,Leucine-rich repeat, typical subtype;IPR008271,Serine/threonine-protein kinase, active site;IPR000719,Protein kinase domain	ENOG410IG4D,-;COG0515,Serine/threonine protein kinase;COG4886,Leucine-rich repeat (LRR) protein	GO:0004672,molecular_function,protein kinase activity;GO:0006468,biological_process,protein phosphorylation;GO:0005524,molecular_function,ATP binding;GO:0016021,cellular_component,integral component of membrane;GO:0016020,cellular_component,membrane	-
Solyc02g092050.2	1.56001	1.61519	1.10105	8.05842	7.99983	8.17678	-2.34883	3.37971	404.97	7.27363e-10	3.64798e-08	K4BD02,Uncharacterized protein	XP_004231948.1,AP2-like ethylene-responsive transcription factor ANT isoform X2	PF00847,AP2 domain	IPR036955,AP2/ERF domain superfamily;IPR001471,AP2/ERF domain;IPR031112,AP2-like ethylene-responsive transcription factor;IPR016177,DNA-binding domain superfamily	ENOG410Y9X6,-;ENOG410IEVJ,-	GO:0003677,molecular_function,DNA binding;GO:0003700,molecular_function,DNA binding transcription factor activity;GO:0007275,biological_process,multicellular organism development;GO:0006355,biological_process,regulation of transcription, DNA-templated;GO:0006351,biological_process,transcription, DNA-templated;GO:0005634,cellular_component,nucleus	-
Solyc01g007170.2	1.5783	1.3928	1.50534	6.29506	6.2162	7.5967	-1.99817	3.52601	404.408	7.32672e-10	3.66456e-08	K4AST3,Uncharacterized protein	-	PF00168,C2 domain;PF08372,Plant phosphoribosyltransferase C-terminal	IPR013583,Phosphoribosyltransferase C-terminal;IPR000008,C2 domain;IPR035892,C2 domain superfamily	ENOG410IJH4,-;ENOG410YBFX,-	GO:0016021,cellular_component,integral component of membrane;GO:0016020,cellular_component,membrane	-
Solyc08g005830.1	0.289118	0.117603	0.216572	7.06427	6.45037	5.50427	-4.74667	2.07075	438.581	7.35056e-10	3.66647e-08	K4CI72,Uncharacterized protein	-	PF14541,Xylanase inhibitor C-terminal;PF14543,Xylanase inhibitor N-terminal	IPR033121,Peptidase family A1 domain;IPR001461,Aspartic peptidase A1 family;IPR021109,Aspartic peptidase domain superfamily;IPR034161,Pepsin-like domain, plant;IPR032799,Xylanase inhibitor, C-terminal;IPR001969,Aspartic peptidase, active site;IPR032861,Xylanase inhibitor, N-terminal	KOG1339,Aspartyl protease;ENOG410XNV7,-	GO:0004190,molecular_function,aspartic-type endopeptidase activity;GO:0006508,biological_process,proteolysis;GO:0030163,biological_process,protein catabolic process;GO:0016787,molecular_function,hydrolase activity;GO:0008233,molecular_function,peptidase activity	-
Solyc06g064500.2	16.7445	12.5914	13.631	3.27974	3.33556	3.60923	2.23635	3.38223	403.47	7.41638e-10	3.68096e-08	F2YTN5,Myricetin O-methyltransferase 2	-	PF00891,O-methyltransferase;PF08100,imerisation domain	IPR036390,Winged helix DNA-binding domain superfamily;IPR029063,S-adenosyl-L-methionine-dependent methyltransferase;IPR036388,Winged helix-like DNA-binding domain superfamily;IPR012967,Plant methyltransferase dimerisation;IPR001077,O-methyltransferase, family 2;IPR016461,O-methyltransferase COMT-type	-	GO:0032259,biological_process,methylation;GO:0046983,molecular_function,protein dimerization activity;GO:0008171,molecular_function,O-methyltransferase activity;GO:0008168,molecular_function,methyltransferase activity;GO:0016740,molecular_function,transferase activity	-
Solyc03g115940.2	9.95866	10.8008	9.83354	4.33152	4.14385	4.16493	1.4382	3.88574	403.434	7.41983e-10	3.68096e-08	K4BL96,Uncharacterized protein	XP_004235992.1,cyclic dof factor 1-like	PF02701,of domain, zinc finger	IPR003851,Zinc finger, Dof-type	ENOG410YN7N,-;ENOG410IJPC,-	GO:0006355,biological_process,regulation of transcription, DNA-templated;GO:0003677,molecular_function,DNA binding;GO:0005634,cellular_component,nucleus	-
Solyc08g067260.2	60.8166	52.6456	62.6112	21.8813	23.0291	22.1861	1.55873	6.31761	422.261	7.58052e-10	3.74483e-08	K4CLV2,3-ketoacyl-CoA synthase	-	PF08541,3-Oxoacyl-[acyl-carrier-protein (ACP)] synthase III C terminal;PF08392,AE1/Type III polyketide synthase-like protein	IPR013601,FAE1/Type III polyketide synthase-like protein;IPR016039,Thiolase-like;IPR013747,3-Oxoacyl-[acyl-carrier-protein (ACP)] synthase III, C-terminal;IPR012392,Very-long-chain 3-ketoacyl-CoA synthase	ENOG410II45,-;ENOG410YCWN,-	GO:0016747,molecular_function,transferase activity, transferring acyl groups other than amino-acyl groups;GO:0003824,molecular_function,catalytic activity;GO:0016740,molecular_function,transferase activity;GO:0006633,biological_process,fatty acid biosynthetic process;GO:0008152,biological_process,metabolic process;GO:0016020,cellular_component,membrane;GO:0016746,molecular_function,transferase ac…	-
Solyc03g112390.2	23.7425	25.0186	24.1494	11.0586	10.7285	9.97339	1.36222	4.62967	401.696	7.58949e-10	3.74483e-08	K4BK93,Uncharacterized protein	XP_004236253.1,transcription factor MYB26-like isoform X1	PF00249,Myb-like DNA-binding domain	IPR009057,Homeobox-like domain superfamily;IPR001005,SANT/Myb domain;IPR017930,Myb domain	KOG0048,Transcription factor, Myb superfamily;COG5147,Myb superfamily proteins, including transcription factors and mRNA splicing factors	GO:0001135,molecular_function,transcription factor activity, RNA polymerase II transcription factor recruiting;GO:0003677,molecular_function,DNA binding;GO:0000981,molecular_function,RNA polymerase II transcription factor activity, sequence-specific DNA binding;GO:0043565,molecular_function,sequence-specific DNA binding;GO:0006357,biological_process,regulation of transcription by RNA polymerase I…	-
Solyc03g117800.2	13.9498	16.0424	12.1705	1.17262	1.54847	1.69674	3.42586	4.20211	654.544	7.72246e-10	3.8002e-08	K4BLT1,Uncharacterized protein	XP_010318688.1,protein ECERIFERUM 3 isoform X2	PF12076,WAX2 C-terminal domain;PF04116,atty acid hydroxylase superfamily	IPR021940,Uncharacterised domain Wax2, C-terminal;IPR036291,NAD(P)-binding domain superfamily;IPR006694,Fatty acid hydroxylase	ENOG410IF2K,-;ENOG410Y1F6,-	GO:0006629,biological_process,lipid metabolic process;GO:0016020,cellular_component,membrane;GO:0008610,biological_process,lipid biosynthetic process;GO:0016491,molecular_function,oxidoreductase activity;GO:0005506,molecular_function,iron ion binding;GO:0055114,biological_process,oxidation-reduction process;GO:0005789,cellular_component,endoplasmic reticulum membrane;GO:0016021,cellular_component…	-
Solyc09g082730.2	74.3354	75.701	66.3241	33.6526	37.7495	34.024	1.20052	6.32677	399.601	7.80012e-10	3.82274e-08	K4CVP9,Uncharacterized protein	-	PF00248,Aldo/keto reductase family	IPR036812,NADP-dependent oxidoreductase domain superfamily;IPR023210,NADP-dependent oxidoreductase domain	COG0667,Predicted oxidoreductases (related to aryl-alcohol dehydrogenases);KOG1575,Voltage-gated shaker-like K+ channel, subunit beta/KCNAB	-	-
Solyc02g071050.2	0.166149	0.197681	0.0842685	3.73561	4.11103	4.88053	-4.69002	1.5833	399.504	7.81003e-10	3.82274e-08	K4B881,Uncharacterized protein	XP_004233091.1,probable purine permease 9	PF16913,Purine nucleobase transmembrane transport	IPR030182,Purine permease, plant	-	GO:0005215,molecular_function,transporter activity;GO:0016021,cellular_component,integral component of membrane;GO:0016020,cellular_component,membrane	-
Solyc06g072700.2	300.627	290.776	277.843	148.603	135.373	136.874	1.20981	8.28073	397.428	8.02596e-10	3.91795e-08	K4C8Z0,Uncharacterized protein	XP_004241446.1,heavy metal-associated isoprenylated plant protein 3	PF00403,Heavy-metal-associated domain	IPR006121,Heavy metal-associated domain, HMA;IPR036163,Heavy metal-associated domain superfamily	COG2608,Copper chaperone;KOG1603,Copper chaperone	GO:0005737,cellular_component,cytoplasm;GO:0046914,molecular_function,transition metal ion binding;GO:0046916,biological_process,cellular transition metal ion homeostasis;GO:0046872,molecular_function,metal ion binding;GO:0030001,biological_process,metal ion transport	-
Solyc10g079730.1	2.30614	2.31512	2.30042	6.50376	6.70741	7.47707	-1.41254	4.23538	397.047	8.06634e-10	3.92719e-08	K4D2L4,Condensin complex subunit 1	-	PF12922,non-SMC mitotic condensation complex subunit 1, N-term;PF12717,non-SMC mitotic condensation complex subunit 1;PF12765,HEAT repeat associated with sister chromatid cohesion	IPR032682,Condensin complex subunit 1, C-terminal;IPR026003,HEAT repeat associated with sister chromatid cohesion protein;IPR011989,Armadillo-like helical;IPR024324,Condensin complex subunit 1, N-terminal;IPR016024,Armadillo-type fold;IPR007673,Condensin subunit 1;IPR026971,Condensin subunit 1/Condensin-2 complex subunit D3	KOG0414,Chromosome condensation complex Condensin, subunit D2;COG5098,Chromosome condensation complex Condensin, subunit D2	GO:0007076,biological_process,mitotic chromosome condensation;GO:0030261,biological_process,chromosome condensation;GO:0051304,biological_process,chromosome separation;GO:0000779,cellular_component,condensed chromosome, centromeric region;GO:0010032,biological_process,meiotic chromosome condensation;GO:0042393,molecular_function,histone binding;GO:0007049,biological_process,cell cycle;GO:0000278,…	-
Solyc10g081560.1	0.31887	0.515768	0.608853	8.48833	9.0538	8.20605	-3.96459	1.78749	395.799	8.20032e-10	3.98183e-08	K4D343,Uncharacterized protein	XP_004249378.1,tropinone reductase 1 isoform X2	PF08659,KR domain;PF13561,noyl-(Acyl carrier protein) reductase;PF00106,short chain dehydrogenase	IPR036291,NAD(P)-binding domain superfamily;IPR020904,Short-chain dehydrogenase/reductase, conserved site;IPR002347,Short-chain dehydrogenase/reductase SDR	KOG0725,Reductases with broad range of substrate specificities;COG1028,Dehydrogenases with different specificities (related to short-chain alcohol dehydrogenases)	GO:0055114,biological_process,oxidation-reduction process;GO:0016491,molecular_function,oxidoreductase activity	K08081,ko00960,Tropane, piperidine and pyridine alkaloid biosynthesis
Solyc06g043150.2	1.96917	1.81558	1.8848	8.32501	7.4469	8.77275	-1.94717	3.11121	395.55	8.22733e-10	3.98438e-08	D2U578,Cell cycle switch 52B	-	PF00400,WD domain, G-beta repeat	IPR019775,WD40 repeat, conserved site;IPR033010,The WD repeat Cdc20/Fizzy family;IPR017986,WD40-repeat-containing domain;IPR036322,WD40-repeat-containing domain superfamily;IPR015943,WD40/YVTN repeat-like-containing domain superfamily;IPR001680,WD40 repeat	-	GO:0097027,molecular_function,ubiquitin-protein transferase activator activity;GO:1904668,biological_process,positive regulation of ubiquitin protein ligase activity;GO:0010997,molecular_function,anaphase-promoting complex binding	-
Solyc04g064620.2	58.693	59.7863	63.5905	25.2523	23.961	27.2136	1.41958	5.46715	394.814	8.30799e-10	4.00225e-08	K4BT53,Bidirectional sugar transporter SWEET	XP_004237723.1,bidirectional sugar transporter SWEET1-like	PF03083,Sugar efflux transporter for intercellular exchange	IPR004316,SWEET sugar transporter;IPR018180,Sugar transporter SWEET1	KOG1623,Multitransmembrane protein;ENOG4111M4R,-	GO:0051119,molecular_function,sugar transmembrane transporter activity;GO:0034219,biological_process,carbohydrate transmembrane transport;GO:0005886,cellular_component,plasma membrane;GO:0008643,biological_process,carbohydrate transport;GO:0016020,cellular_component,membrane;GO:0016021,cellular_component,integral component of membrane	-
Solyc07g045010.2	3.04901	3.3127	2.86637	9.86724	10.3349	11.1316	-1.59959	3.5553	394.54	8.33824e-10	4.00225e-08	K4CEQ9,Uncharacterized protein	XP_004243611.1,protein JASON	-	-	ENOG410IHUA,-;ENOG410ZBTD,-	-	-
Solyc09g011750.2	2.40264	2.45083	2.02521	8.60164	9.63155	10.4823	-1.89908	3.46396	394.475	8.34539e-10	4.00225e-08	K4CRK1,Uncharacterized protein	XP_004246370.1,probable serine/threonine-protein kinase At5g41260	PF07714,Protein tyrosine kinase	IPR001245,Serine-threonine/tyrosine-protein kinase, catalytic domain;IPR011990,Tetratricopeptide-like helical domain superfamily;IPR011009,Protein kinase-like domain superfamily;IPR000719,Protein kinase domain	ENOG410XQTV,-;ENOG410IVG3,-	GO:0004675,molecular_function,transmembrane receptor protein serine/threonine kinase activity;GO:0009742,biological_process,brassinosteroid mediated signaling pathway;GO:0007166,biological_process,cell surface receptor signaling pathway;GO:0005886,cellular_component,plasma membrane;GO:0004672,molecular_function,protein kinase activity;GO:0006468,biological_process,protein phosphorylation;GO:00055…	K14500,ko04075,Plant hormone signal transduction
Solyc08g068150.2	599.55	547.46	677.162	63.4326	73.4259	58.6296	3.3898	8.98112	787.747	8.35168e-10	4.00225e-08	B2ZPK7,BURP domain-containing protein	NP_001234521.1,BURP domain-containing protein precursor	PF03181,BURP domain	IPR004873,BURP domain	ENOG411184D,-;ENOG410JRC5,-	GO:0005802,cellular_component,trans-Golgi network;GO:0005794,cellular_component,Golgi apparatus;GO:0005768,cellular_component,endosome;GO:0009651,biological_process,response to salt stress	-
Solyc09g075570.1	15.4332	17.4616	15.9936	54.1409	51.8426	51.3997	-1.52246	3.84397	393.182	8.48998e-10	4.0579e-08	K4CVD4,Uncharacterized protein	XP_010326563.1,uncharacterized protein LOC101262251	-	-	ENOG410J8J2,-;ENOG410ZHKU,-	-	-
Solyc02g089730.1	3.9878	4.57639	4.24021	13.9083	14.168	16.1648	-1.62189	4.28277	392.704	8.5442e-10	4.07318e-08	K4BCC4,Uncharacterized protein	XP_004232102.1,probable endo-1,3(4)-beta-glucanase ARB_01444	PF03639,lycosyl hydrolase family 81	IPR005200,Endo-1,3(4)-beta-glucanase	KOG2254,Predicted endo-1,3-beta-glucanase;COG5498,Predicted glycosyl hydrolase	GO:0052861,molecular_function,glucan endo-1,3-beta-glucanase activity, C-3 substituted reducing group	-
Solyc01g080600.2	53.2408	56.7274	53.4952	179.107	163.926	204.178	-1.57771	6.2784	415.649	8.68533e-10	4.1297e-08	A0A067J8V0,Uncharacterized protein	-	PF00125,Core histone H2A/H2B/H3/H4	IPR009072,Histone-fold;IPR007125,Histone H2A/H2B/H3;IPR000164,Histone H3/CENP-A	-	GO:0005694,cellular_component,chromosome;GO:0000786,cellular_component,nucleosome;GO:0003677,molecular_function,DNA binding;GO:0005634,cellular_component,nucleus;GO:0046982,molecular_function,protein heterodimerization activity	-
Solyc08g006550.2	2.6569	2.23036	2.54012	10.0488	9.50942	10.8246	-1.86358	3.45487	389.499	8.91853e-10	4.22619e-08	K4CIE3,Uncharacterized protein	-	PF03759,PRONE (Plant-specific Rop nucleotide exchanger)	IPR005512,PRONE domain	ENOG4110DIX,-;ENOG410IGJ8,-	GO:0005085,molecular_function,guanyl-nucleotide exchange factor activity;GO:0005089,molecular_function,Rho guanyl-nucleotide exchange factor activity;GO:0065009,biological_process,regulation of molecular function	-
Solyc12g009650.1	7.25037	6.7193	5.82301	68.438	72.3559	92.9637	-3.39935	5.00524	744.984	8.93442e-10	4.22619e-08	K4DC53,Uncharacterized protein	-	PF14547,Hydrophobic seed protein	IPR027923,Hydrophobic seed protein;IPR036312,Bifunctional inhibitor/plant lipid transfer protein/seed storage helical domain superfamily;IPR016140,Bifunctional inhibitor/plant lipid transfer protein/seed storage helical domain	ENOG410YKTH,-;ENOG410IYBU,-	-	-
Solyc02g082180.2	27.9558	26.2769	24.1677	61.1249	60.0694	63.8503	-1.07573	6.92761	388.234	9.07167e-10	4.28005e-08	K4BA88,DNA helicase	XP_004232601.1,DNA replication licensing factor MCM6	PF00493,MCM2/3/5 family;PF17207,MCM OB domain;PF14551,MCM N-terminal domain	IPR018525,Mini-chromosome maintenance, conserved site;IPR027417,P-loop containing nucleoside triphosphate hydrolase;IPR008049,DNA replication licensing factor Mcm6;IPR001208,MCM domain;IPR033762,MCM OB domain;IPR031327,Mini-chromosome maintenance protein;IPR027925,MCM N-terminal domain;IPR012340,Nucleic acid-binding, OB-fold	KOG0480,DNA replication licensing factor, MCM6 component;COG1241,Predicted ATPase involved in replication control, Cdc46/Mcm family	GO:0004386,molecular_function,helicase activity;GO:0003677,molecular_function,DNA binding;GO:0006270,biological_process,DNA replication initiation;GO:0042555,cellular_component,MCM complex;GO:0006260,biological_process,DNA replication;GO:0005634,cellular_component,nucleus;GO:0016787,molecular_function,hydrolase activity;GO:0032508,biological_process,DNA duplex unwinding;GO:0003678,molecular_funct…	K02542,ko04113,Meiosis - yeast;K02542,ko04111,Cell cycle - yeast;K02542,ko04110,Cell cycle;K02542,ko03030,DNA replication
Solyc04g017750.2	37.9289	40.2138	36.3346	21.004	21.4312	20.5146	1.02658	6.32601	387.669	9.14096e-10	4.30165e-08	K4BQH5,Uncharacterized protein	-	PF07839,Plant calmodulin-binding domain	IPR012417,Calmodulin-binding domain, plant	ENOG41118N1,-;ENOG410IXVR,-	GO:0005516,molecular_function,calmodulin binding	-
Solyc01g067660.2	21.5679	20.638	18.1734	9.27345	9.71469	9.09944	1.26609	5.05166	386.69	9.26268e-10	4.34776e-08	Q5NE19,Beta-amylase	NP_001234052.1,1,4-alpha-glucan-maltohydrolase	PF01373,lycosyl hydrolase family 14	IPR017853,Glycoside hydrolase superfamily;IPR001554,Glycoside hydrolase, family 14	ENOG410YC8N,-;ENOG410IJGM,-	GO:0016798,molecular_function,hydrolase activity, acting on glycosyl bonds;GO:0005975,biological_process,carbohydrate metabolic process;GO:0016787,molecular_function,hydrolase activity;GO:0000272,biological_process,polysaccharide catabolic process;GO:0102229,molecular_function,amylopectin maltohydrolase activity;GO:0008152,biological_process,metabolic process;GO:0016161,molecular_function,beta-am…	-
Solyc06g075420.1	1.81347	1.72558	1.5905	5.8527	5.55562	6.28892	-1.62305	3.44788	386.497	9.28695e-10	4.348e-08	K4C9Q7,Uncharacterized protein	-	-	-	ENOG410YSVG,-;ENOG410J2KW,-	-	-
Solyc03g119110.2	16.5754	15.2643	14.5775	37.2472	40.2722	40.3007	-1.17965	5.05836	384.546	9.53597e-10	4.44536e-08	K4BM60,Uncharacterized protein	XP_010318632.1,uncharacterized GPI-anchored protein At4g28100	-	-	ENOG410YGU9,-;ENOG410IIQF,-	-	-
Solyc05g056170.2	23.4158	24.4699	24.5246	12.2505	11.5513	11.9151	1.18482	5.59588	384.489	9.54347e-10	4.44536e-08	K4C2U1,Phenylalanine ammonia-lyase	NP_001307530.1,phenylalanine ammonia-lyase 2	PF00221,Aromatic amino acid lyase	IPR005922,Phenylalanine ammonia-lyase;IPR008948,L-Aspartase-like;IPR023144,Phenylalanine ammonia-lyase, shielding domain superfamily;IPR024083,Fumarase/histidase, N-terminal;IPR001106,Aromatic amino acid lyase;IPR022313,Phenylalanine/histidine ammonia-lyases, active site	COG2986,Histidine ammonia-lyase;KOG0222,Phenylalanine and histidine ammonia-lyase	GO:0009698,biological_process,phenylpropanoid metabolic process;GO:0045548,molecular_function,phenylalanine ammonia-lyase activity;GO:0006559,biological_process,L-phenylalanine catabolic process;GO:0003824,molecular_function,catalytic activity;GO:0005737,cellular_component,cytoplasm;GO:0009800,biological_process,cinnamic acid biosynthetic process;GO:0016841,molecular_function,ammonia-lyase activi…	K10775,ko00940,Phenylpropanoid biosynthesis;K10775,ko00360,Phenylalanine metabolism
Solyc01g005280.2	5.92371	5.18002	5.53543	0.956848	1.16722	0.993677	2.57948	2.00942	383.099	9.72586e-10	4.51882e-08	K4AS95,Uncharacterized protein	XP_004228740.1,SEC14 cytosolic factor-like	PF00650,CRAL/TRIO domain	IPR001251,CRAL-TRIO lipid binding domain;IPR036273,CRAL/TRIO, N-terminal domain superfamily;IPR036865,CRAL-TRIO lipid binding domain superfamily	KOG1470,Phosphatidylinositol transfer protein PDR16 and related proteins;ENOG410Y3Q0,-	-	-
Solyc06g051360.2	6.88388	7.42386	6.82154	19.3688	21.7679	19.6817	-1.36054	4.35613	382.592	9.7935e-10	4.53873e-08	K4C5S9,Uncharacterized protein	XP_004240932.1,gibberellin 2-beta-dioxygenase 3	-	IPR027443,Isopenicillin N synthase-like	ENOG410YJ79,-;ENOG410IKXG,-	-	-
Solyc10g081720.1	310.012	289.536	295.263	160.687	158.419	159.429	1.06762	8.29881	381.904	9.88603e-10	4.57004e-08	K4D358,Uncharacterized protein	NP_001334615.1,fasciclin superfamily protein precursor	PF02469,asciclin domain	IPR036378,FAS1 domain superfamily;IPR000782,FAS1 domain	COG2335,Secreted and surface protein containing fasciclin-like repeats;KOG1437,Fasciclin and related adhesion glycoproteins	-	-
Solyc10g047540.1	2.24461	2.76645	2.75813	10.5434	10.1731	10.8458	-1.85338	4.02927	381.531	9.9368e-10	4.57073e-08	K4D016,Uncharacterized protein	XP_004248939.1,uncharacterized protein At4g38062-like	-	-	ENOG410J9IQ,-;ENOG41119PE,-	-	-
Solyc08g008000.1	0.760892	0.822205	0.55706	6.44896	5.24402	6.10977	-2.90411	2.52513	381.526	9.93746e-10	4.57073e-08	K4CIT5,Uncharacterized protein	-	PF00291,Pyridoxal-phosphate dependent enzyme	IPR001926,Pyridoxal-phosphate dependent enzyme;IPR036052,Tryptophan synthase beta subunit-like PLP-dependent enzyme;IPR000634,Serine/threonine dehydratase, pyridoxal-phosphate-binding site	KOG1251,Serine racemase;COG1171,Threonine dehydratase	GO:0030170,molecular_function,pyridoxal phosphate binding;GO:0006520,biological_process,cellular amino acid metabolic process	-
Solyc07g053980.2	4.26886	4.688	3.55658	13.2597	13.3033	13.7513	-1.52714	5.52104	381.295	9.96887e-10	4.57369e-08	K4CFU3,Uncharacterized protein	-	PF14288,1,3-beta-glucan synthase subunit FKS1, domain-1;PF02364,1,3-beta-glucan synthase component	IPR026899,1,3-beta-glucan synthase subunit FKS1-like, domain-1;IPR003440,Glycosyl transferase, family 48	KOG0916,1,3-beta-glucan synthase/callose synthase catalytic subunit;ENOG410XQ8V,-	GO:0003843,molecular_function,1,3-beta-D-glucan synthase activity;GO:0016021,cellular_component,integral component of membrane;GO:0000148,cellular_component,1,3-beta-D-glucan synthase complex;GO:0006075,biological_process,(1->3)-beta-D-glucan biosynthetic process;GO:0016020,cellular_component,membrane	-
Solyc05g005720.2	2.67385	2.30577	1.74421	0.206623	0.23949	0.192822	3.54479	1.90573	380.832	1.00324e-09	4.59133e-08	K4BW99,Potassium transporter	XP_004238677.1,putative potassium transporter 12	PF02705,K+ potassium transporter	IPR003855,Potassium transporter	COG3158,K+ transporter	GO:0006811,biological_process,ion transport;GO:0015079,molecular_function,potassium ion transmembrane transporter activity;GO:0016020,cellular_component,membrane;GO:0071805,biological_process,potassium ion transmembrane transport;GO:0006813,biological_process,potassium ion transport;GO:0016021,cellular_component,integral component of membrane	-
Solyc03g097030.2	31.7418	33.9905	31.6331	15.2932	13.3782	13.5334	1.36893	5.64546	380.335	1.01012e-09	4.60421e-08	K4BJC0,Uncharacterized protein	NP_001333794.1,4-coumarate--CoA ligase	PF00501,AMP-binding enzyme;PF13193,AMP-binding enzyme C-terminal domain	IPR000873,AMP-dependent synthetase/ligase;IPR025110,AMP-binding enzyme, C-terminal domain;IPR020845,AMP-binding, conserved site	KOG1176,Acyl-CoA synthetase;COG0318,Acyl-CoA synthetases (AMP-forming)/AMP-acid ligases II	GO:0003824,molecular_function,catalytic activity;GO:0008152,biological_process,metabolic process;GO:0016021,cellular_component,integral component of membrane;GO:0016020,cellular_component,membrane	K01904,ko00940,Phenylpropanoid biosynthesis;K01904,ko00360,Phenylalanine metabolism;K01904,ko00130,Ubiquinone and other terpenoid-quinone biosynthesis
Solyc02g084390.2	61.5081	61.5894	67.9299	29.1599	29.4501	28.9323	1.29255	7.37299	380.266	1.01108e-09	4.60421e-08	K4BAV5,Uncharacterized protein	XP_004232466.1,kinesin-like protein KIN-7F	PF00225,Kinesin motor domain;PF11995,omain of unknown function (DUF3490)	IPR019821,Kinesin motor domain, conserved site;IPR027417,P-loop containing nucleoside triphosphate hydrolase;IPR001752,Kinesin motor domain;IPR021881,NPK1-activating kinesin-like protein, C-terminal;IPR036961,Kinesin motor domain superfamily;IPR027640,Kinesin-like protein	COG5059,Kinesin-like protein;KOG0242,Kinesin-like protein	GO:0003777,molecular_function,microtubule motor activity;GO:0005871,cellular_component,kinesin complex;GO:0003774,molecular_function,motor activity;GO:0016887,molecular_function,ATPase activity;GO:0008017,molecular_function,microtubule binding;GO:0007018,biological_process,microtubule-based movement;GO:0000166,molecular_function,nucleotide binding;GO:0005524,molecular_function,ATP binding	-
Solyc08g016670.2	199.362	199.235	203.165	107.76	112.682	108.092	1.03876	7.45426	379.111	1.02729e-09	4.6482e-08	K4CJI7,Uncharacterized protein	XP_004244806.1,calcyclin-binding protein-like	PF09032,Siah interacting protein, N terminal;PF04969,CS domain	IPR007699,SGS domain;IPR037893,Calcyclin-binding Protein, CS domain;IPR007052,CS domain;IPR037201,Calcyclin-binding protein, N-terminal;IPR015120,Siah interacting protein, N-terminal;IPR008978,HSP20-like chaperone	ENOG410XSB6,-;KOG3260,Calcyclin-binding protein CacyBP	GO:0031625,molecular_function,ubiquitin protein ligase binding;GO:0044548,molecular_function,S100 protein binding;GO:0015631,molecular_function,tubulin binding	K04507,ko04310,Wnt signaling pathway
Solyc10g009410.1	4.69988	4.58114	4.98274	17.717	15.67	16.7308	-1.64548	3.84465	379.096	1.0275e-09	4.6482e-08	K4CYB7,Uncharacterized protein	XP_004248083.1,aspartyl protease family protein 2	PF14541,Xylanase inhibitor C-terminal;PF14543,Xylanase inhibitor N-terminal	IPR033121,Peptidase family A1 domain;IPR001461,Aspartic peptidase A1 family;IPR021109,Aspartic peptidase domain superfamily;IPR033873,CND41-like;IPR032799,Xylanase inhibitor, C-terminal;IPR001969,Aspartic peptidase, active site;IPR032861,Xylanase inhibitor, N-terminal	KOG1339,Aspartyl protease;ENOG410XNV7,-	GO:0004190,molecular_function,aspartic-type endopeptidase activity;GO:0006508,biological_process,proteolysis;GO:0030163,biological_process,protein catabolic process;GO:0016787,molecular_function,hydrolase activity;GO:0008233,molecular_function,peptidase activity	-
Solyc12g009490.1	131.175	131.563	149.661	8.14639	11.514	9.47297	3.99318	5.69746	939.736	1.02836e-09	4.6482e-08	K4DC37,Uncharacterized protein	-	PF00847,AP2 domain	IPR036955,AP2/ERF domain superfamily;IPR001471,AP2/ERF domain;IPR017392,AP2/ERF transcription factor ERF/PTI6;IPR016177,DNA-binding domain superfamily	ENOG410IW24,-;ENOG4111RRZ,-	GO:0006355,biological_process,regulation of transcription, DNA-templated;GO:0003700,molecular_function,DNA binding transcription factor activity;GO:0003677,molecular_function,DNA binding;GO:0006351,biological_process,transcription, DNA-templated;GO:0005634,cellular_component,nucleus	-
Solyc08g083190.2	15.7328	17.1158	19.9852	3.36604	3.26578	2.9318	2.63108	4.1697	499.063	1.0358e-09	4.67026e-08	K4CPW3,Uncharacterized protein	XP_004245454.1,probable lysophospholipase BODYGUARD 2	PF12697,Alpha/beta hydrolase family;PF00561,alpha/beta hydrolase fold;PF12146,Serine aminopeptidase, S33;PF06821,Serine hydrolase	IPR000073,Alpha/beta hydrolase fold-1;IPR029058,Alpha/Beta hydrolase fold	ENOG4111I4P,-;ENOG410IPFG,-	GO:0016021,cellular_component,integral component of membrane;GO:0016020,cellular_component,membrane	-
Solyc03g083720.1	10.0359	11.6152	11.179	49.3225	41.541	50.8295	-1.94289	4.14806	388.319	1.04505e-09	4.70041e-08	K4BIE8,Uncharacterized protein	XP_004234936.1,21 kDa protein-like	PF04043,Plant invertase/pectin methylesterase inhibitor	IPR035513,Invertase/pectin methylesterase inhibitor domain superfamily;IPR006501,Pectinesterase inhibitor domain	ENOG410JD0R,-;ENOG410ZM2B,-	GO:0043086,biological_process,negative regulation of catalytic activity;GO:0004857,molecular_function,enzyme inhibitor activity;GO:0016021,cellular_component,integral component of membrane;GO:0016020,cellular_component,membrane	-
Solyc10g080090.1	4.61695	4.57	4.05974	12.1136	11.6666	12.3942	-1.2868	4.22059	377.684	1.04774e-09	4.70096e-08	K4D2Q0,Uncharacterized protein	XP_010312124.1,zinc finger BED domain-containing protein DAYSLEEPER-like;XP_019071655.1,-	PF02892,BED zinc finger;PF05699,hAT family C-terminal dimerisation region;PF14372,omain of unknown function (DUF4413)	IPR008906,HAT, C-terminal dimerisation domain;IPR025525,hAT-like transposase, RNase-H fold;IPR003656,Zinc finger, BED-type;IPR036236,Zinc finger C2H2 superfamily;IPR012337,Ribonuclease H-like superfamily	ENOG410IRA0,-;ENOG410Y37V,-	GO:0046983,molecular_function,protein dimerization activity;GO:0003677,molecular_function,DNA binding;GO:0006357,biological_process,regulation of transcription by RNA polymerase II;GO:0003700,molecular_function,DNA binding transcription factor activity;GO:0000977,molecular_function,RNA polymerase II regulatory region sequence-specific DNA binding;GO:0005634,cellular_component,nucleus	-
Solyc01g103920.2	26.9796	23.2694	19.3615	6.23584	6.06295	5.9745	2.08747	3.51742	376.736	1.06159e-09	4.75148e-08	K4B1W7,Ferredoxin	XP_004230473.1,ferredoxin-like	PF00111,2Fe-2S iron-sulfur cluster binding domain	IPR012675,Beta-grasp domain superfamily;IPR001041,2Fe-2S ferredoxin-type iron-sulfur binding domain;IPR010241,Ferredoxin [2Fe-2S], plant;IPR006058,2Fe-2S ferredoxin, iron-sulphur binding site;IPR036010,2Fe-2S ferredoxin-like superfamily	ENOG410IYGQ,-;COG0633,Ferredoxin	GO:0022900,biological_process,electron transport chain;GO:0051536,molecular_function,iron-sulfur cluster binding;GO:0046872,molecular_function,metal ion binding;GO:0009055,molecular_function,electron transfer activity;GO:0051537,molecular_function,2 iron, 2 sulfur cluster binding;GO:0009536,cellular_component,plastid;GO:0009507,cellular_component,chloroplast;GO:0055114,biological_process,oxidatio…	K02639,ko00195,Photosynthesis
Solyc07g049540.1	0.693574	1.18178	0.750447	17.1055	15.132	13.1488	-3.9596	2.56759	435.008	1.06766e-09	4.76696e-08	K4CF56,Uncharacterized protein	XP_004243861.1,putative expansin-B14	PF01357,Pollen allergen;PF03330,Lytic transglycolase	IPR009009,RlpA-like protein, double-psi beta-barrel domain;IPR036749,Expansin, cellulose-binding-like domain superfamily;IPR005795,Major pollen allergen Lol pI;IPR007117,Expansin, cellulose-binding-like domain;IPR007112,Expansin/pollen allergen, DPBB domain;IPR007118,Expansin/Lol pI;IPR036908,RlpA-like domain superfamily	-	GO:0019953,biological_process,sexual reproduction;GO:0005576,cellular_component,extracellular region	-
SAM2	159.299	139.28	133.52	70.26	65.9293	69.007	1.23702	7.00277	375.844	1.07483e-09	4.78731e-08	M1A0F3,S-adenosylmethionine synthase	XP_006349861.1,S-adenosylmethionine synthase 2	PF02773,S-adenosylmethionine synthetase, C-terminal domain;PF00438,S-adenosylmethionine synthetase, N-terminal domain;PF02772,S-adenosylmethionine synthetase, central domain	IPR022630,S-adenosylmethionine synthetase, C-terminal;IPR022628,S-adenosylmethionine synthetase, N-terminal;IPR022629,S-adenosylmethionine synthetase, central domain;IPR022636,S-adenosylmethionine synthetase superfamily;IPR022631,S-adenosylmethionine synthetase, conserved site;IPR002133,S-adenosylmethionine synthetase	COG0192,S-adenosylmethionine synthetase;KOG1506,S-adenosylmethionine synthetase	GO:0006556,biological_process,S-adenosylmethionine biosynthetic process;GO:0016740,molecular_function,transferase activity;GO:0046872,molecular_function,metal ion binding;GO:0004478,molecular_function,methionine adenosyltransferase activity;GO:0006730,biological_process,one-carbon metabolic process;GO:0000166,molecular_function,nucleotide binding;GO:0005524,molecular_function,ATP binding	K00789,ko01230,Biosynthesis of amino acids;K00789,ko00270,Cysteine and methionine metabolism
Solyc05g055160.2	1789.59	1873.61	1863.23	839.734	784.613	823.498	1.34006	11.086	375.309	1.08287e-09	4.81141e-08	K4C2J3,Uncharacterized protein	XP_004239737.1,dnaJ protein homolog	PF01556,naJ C terminal domain;PF00684,naJ central domain;PF00226,naJ domain	IPR012724,Chaperone DnaJ;IPR001623,DnaJ domain;IPR001305,Heat shock protein DnaJ, cysteine-rich domain;IPR002939,Chaperone DnaJ, C-terminal;IPR018253,DnaJ domain, conserved site;IPR008971,HSP40/DnaJ peptide-binding;IPR036410,Heat shock protein DnaJ, cysteine-rich domain superfamily;IPR036869,Chaperone J-domain superfamily	COG0484,DnaJ-class molecular chaperone with C-terminal Zn finger domain;KOG0712,Molecular chaperone (DnaJ superfamily)	GO:0009408,biological_process,response to heat;GO:0006457,biological_process,protein folding;GO:0046872,molecular_function,metal ion binding;GO:0051082,molecular_function,unfolded protein binding;GO:0031072,molecular_function,heat shock protein binding;GO:0005524,molecular_function,ATP binding	K09503,ko04141,Protein processing in endoplasmic reticulum
Solyc06g065450.2	0.696495	0.857359	0.833909	4.24401	4.09118	4.34588	-2.23974	2.66432	375.074	1.08642e-09	4.81551e-08	K4C7H4,Uncharacterized protein	XP_004241820.1,FHA domain-containing protein PS1-like	PF13638,PIN domain;PF00498,HA domain	IPR002716,PIN domain;IPR008984,SMAD/FHA domain superfamily;IPR000253,Forkhead-associated (FHA) domain	ENOG4111R97,-;KOG1881,Anion exchanger adaptor protein Kanadaptin, contains FHA domain	-	-
Solyc02g090820.2	64.1922	53.9489	60.5874	19.7132	20.1741	23.1865	1.66959	6.06297	421.761	1.09029e-09	4.81792e-08	K4BCN1,Uncharacterized protein	NP_001308379.1,heat shock factor protein HSF24	PF00447,HSF-type DNA-binding	IPR000232,Heat shock factor (HSF)-type, DNA-binding;IPR027725,Heat shock transcription factor family;IPR036390,Winged helix DNA-binding domain superfamily;IPR036388,Winged helix-like DNA-binding domain superfamily	COG5169,Heat shock transcription factor;KOG0627,Heat shock transcription factor	GO:0003677,molecular_function,DNA binding;GO:0043565,molecular_function,sequence-specific DNA binding;GO:0009408,biological_process,response to heat;GO:0003700,molecular_function,DNA binding transcription factor activity;GO:0045892,biological_process,negative regulation of transcription, DNA-templated;GO:0006355,biological_process,regulation of transcription, DNA-templated;GO:0005634,cellular_com…	-
Solyc01g011510.2	17.8151	15.8847	17.1193	5.96817	6.86948	7.03333	1.52275	4.32961	374.691	1.09223e-09	4.81792e-08	K4ATY6,Aldehyde dehydrogenase	NP_001333537.1,aldehyde dehydrogenase family 3 member F1	PF00171,Aldehyde dehydrogenase family	IPR016163,Aldehyde dehydrogenase, C-terminal;IPR012394,Aldehyde dehydrogenase NAD(P)-dependent;IPR016161,Aldehyde/histidinol dehydrogenase;IPR016162,Aldehyde dehydrogenase, N-terminal;IPR015590,Aldehyde dehydrogenase domain	COG1012,NAD-dependent aldehyde dehydrogenases;KOG2456,Aldehyde dehydrogenase	GO:0004030,molecular_function,aldehyde dehydrogenase [NAD(P)+] activity;GO:0006081,biological_process,cellular aldehyde metabolic process;GO:0016491,molecular_function,oxidoreductase activity;GO:0008152,biological_process,metabolic process;GO:0016620,molecular_function,oxidoreductase activity, acting on the aldehyde or oxo group of donors, NAD or NADP as acceptor;GO:0055114,biological_process,oxi…	K00128,ko00310,Lysine degradation;K00128,ko00053,Ascorbate and aldarate metabolism;K00128,ko00380,Tryptophan metabolism;K00128,ko00625,Chloroalkane and chloroalkene degradation;K00128,ko00410,beta-Alanine metabolism;K00128,ko00280,Valine, leucine and isoleucine degradation;K00128,ko00010,Glycolysis / Gluconeogenesis;K00128,ko00330,Arginine and proline metabolism;K00128,ko00903,Limonene and pinene…
Solyc03g113100.2	45.355	45.9556	44.7443	20.0977	22.6932	23.0697	1.21317	5.1542	374.438	1.0961e-09	4.82336e-08	M1BJA1,Uncharacterized protein	XP_006344384.1,ubiquitin-conjugating enzyme E2 2-like	PF00179,Ubiquitin-conjugating enzyme	IPR016135,Ubiquitin-conjugating enzyme/RWD-like;IPR023313,Ubiquitin-conjugating enzyme, active site;IPR000608,Ubiquitin-conjugating enzyme E2	COG5078,Ubiquitin-protein ligase;KOG0419,Ubiquitin-protein ligase	GO:0000166,molecular_function,nucleotide binding;GO:0005524,molecular_function,ATP binding	K10573,ko04120,Ubiquitin mediated proteolysis
Solyc04g078110.1	0.686943	0.562011	0.741518	4.58821	4.15709	4.81175	-2.59187	2.52173	373.582	1.10928e-09	4.86965e-08	K4BUP8,Uncharacterized protein	-	PF00082,Subtilase family;PF02225,PA domain;PF05922,Peptidase inhibitor I9	IPR000209,Peptidase S8/S53 domain;IPR003137,PA domain;IPR023828,Peptidase S8, subtilisin, Ser-active site;IPR037045,Peptidase S8 propeptide/proteinase inhibitor I9 superfamily;IPR015500,Peptidase S8, subtilisin-related;IPR010259,Peptidase S8 propeptide/proteinase inhibitor I9;IPR036852,Peptidase S8/S53 domain superfamily;IPR034197,Cucumisin-like catalytic domain	COG1404,Subtilisin-like serine proteases;ENOG410IEMN,-	GO:0006508,biological_process,proteolysis;GO:0016787,molecular_function,hydrolase activity;GO:0004252,molecular_function,serine-type endopeptidase activity	-
Solyc04g055160.2	30.0109	28.8538	27.0345	63.158	64.4407	67.5701	-1.01995	5.67697	371.935	1.13519e-09	4.96202e-08	K4BSR3,Uncharacterized protein	XP_004237394.1,uncharacterized protein LOC101260128	PF13266,Protein of unknown function (DUF4057)	IPR025131,Domain of unknown function DUF4057	ENOG410IVKN,-;ENOG4111HUR,-	-	-
Solyc11g067160.1	58.1524	57.7596	54.1561	31.9187	30.1186	30.6298	1.03933	5.73896	371.901	1.13574e-09	4.96202e-08	K4D9X3,Uncharacterized protein	XP_004251040.1,flagellar radial spoke protein 5 isoform X1	PF00248,Aldo/keto reductase family	IPR036812,NADP-dependent oxidoreductase domain superfamily;IPR023210,NADP-dependent oxidoreductase domain	COG0667,Predicted oxidoreductases (related to aryl-alcohol dehydrogenases);KOG1575,Voltage-gated shaker-like K+ channel, subunit beta/KCNAB	-	-
Solyc11g008010.1	21.1518	21.6366	19.1122	54.608	53.5411	49.7852	-1.18896	5.64539	371.699	1.13896e-09	4.96425e-08	K4D562,Uncharacterized protein	-	PF02365,No apical meristem (NAM) protein	IPR003441,NAC domain;IPR036093,NAC domain superfamily	ENOG410IVQX,-;ENOG41114MP,-	GO:0003677,molecular_function,DNA binding;GO:0006355,biological_process,regulation of transcription, DNA-templated;GO:0006351,biological_process,transcription, DNA-templated;GO:0016020,cellular_component,membrane;GO:0005634,cellular_component,nucleus;GO:0016021,cellular_component,integral component of membrane	-
Solyc01g095450.2	0.954891	0.986395	0.738852	6.7988	5.75908	6.19002	-2.65102	2.20941	371.412	1.14358e-09	4.97138e-08	K4AZT4,Uncharacterized protein	XP_004229972.1,GDSL esterase/lipase At4g01130	PF00657,SL-like Lipase/Acylhydrolase	IPR001087,GDSL lipase/esterase;IPR036514,SGNH hydrolase superfamily;IPR035669,GDSL lipase/esterase-like, plant	ENOG410Y9BR,-;ENOG410IK7N,-	GO:0016788,molecular_function,hydrolase activity, acting on ester bonds	-
Solyc02g069630.2	0.974504	0.938786	1.04528	4.0202	4.15679	4.56489	-1.93545	2.96953	371.26	1.14603e-09	4.97138e-08	K4B7U5,Uncharacterized protein	XP_004233183.1,subtilisin-like protease SBT2.3	PF00082,Subtilase family;PF05922,Peptidase inhibitor I9	IPR000209,Peptidase S8/S53 domain;IPR023828,Peptidase S8, subtilisin, Ser-active site;IPR037045,Peptidase S8 propeptide/proteinase inhibitor I9 superfamily;IPR015500,Peptidase S8, subtilisin-related;IPR023827,Peptidase S8, subtilisin, Asp-active site;IPR010259,Peptidase S8 propeptide/proteinase inhibitor I9;IPR036852,Peptidase S8/S53 domain superfamily;IPR034197,Cucumisin-like catalytic domain	ENOG410IGV3,-;COG1404,Subtilisin-like serine proteases	GO:0008236,molecular_function,serine-type peptidase activity;GO:0006508,biological_process,proteolysis;GO:0016787,molecular_function,hydrolase activity;GO:0004252,molecular_function,serine-type endopeptidase activity;GO:0008233,molecular_function,peptidase activity	-
Solyc05g010810.1	203.741	180.045	181.672	89.7632	97.6132	90.6287	1.18856	8.10833	370.89	1.15202e-09	4.98554e-08	K4BXQ3,Uncharacterized protein	XP_004239016.1,phosphatidylinositol 4-kinase gamma 7-like	PF00454,Phosphatidylinositol 3- and 4-kinase	IPR000403,Phosphatidylinositol 3-/4-kinase, catalytic domain	KOG2381,Phosphatidylinositol 4-kinase;ENOG410XP06,-	-	-
Solyc02g089620.2	1131.22	973.446	914.386	408.71	428.83	420.805	1.42538	10.4079	370.562	1.15735e-09	4.9968e-08	K4BCB3,Proline dehydrogenase	NP_001334034.1,proline dehydrogenase	PF01619,Proline dehydrogenase	IPR002872,Proline dehydrogenase domain;IPR029041,FAD-linked oxidoreductase-like;IPR015659,Proline oxidase family	COG0506,Proline dehydrogenase;KOG0186,Proline oxidase	GO:0006562,biological_process,proline catabolic process;GO:0004657,molecular_function,proline dehydrogenase activity;GO:0010133,biological_process,proline catabolic process to glutamate;GO:0016491,molecular_function,oxidoreductase activity;GO:0005739,cellular_component,mitochondrion;GO:0006560,biological_process,proline metabolic process;GO:0055114,biological_process,oxidation-reduction process;G…	K00318,ko00330,Arginine and proline metabolism
Solyc02g088610.2	122.637	106.342	108.133	54.7458	54.2158	51.7787	1.23208	8.16513	368.207	1.19655e-09	5.15388e-08	K4BC16,Uncharacterized protein	NP_001234143.2,heat shock protein	PF07724,AAA domain (Cdc48 subfamily);PF10431,C-terminal, D2-small domain, of ClpB protein;PF00004,ATPase family associated with various cellular activities (AAA);PF02861,Clp amino terminal domain, pathogenicity island component	IPR001270,ClpA/B family;IPR027417,P-loop containing nucleoside triphosphate hydrolase;IPR036628,Clp, N-terminal domain superfamily;IPR028299,ClpA/B, conserved site 2;IPR019489,Clp ATPase, C-terminal;IPR017730,Chaperonin ClpB;IPR003593,AAA+ ATPase domain;IPR003959,ATPase, AAA-type, core;IPR004176,Clp, N-terminal;IPR018368,ClpA/B, conserved site 1	COG0542,ATPases with chaperone activity, ATP-binding subunit;KOG1051,Chaperone HSP104 and related ATP-dependent Clp proteases	GO:0042026,biological_process,protein refolding;GO:0005737,cellular_component,cytoplasm;GO:0009408,biological_process,response to heat;GO:0019538,biological_process,protein metabolic process;GO:0000166,molecular_function,nucleotide binding;GO:0005524,molecular_function,ATP binding	K03695,ko04213,Longevity regulating pathway - multiple species
Solyc04g082120.2	0.555421	0.549097	0.455623	4.25695	3.48922	3.38831	-2.67817	2.33496	367.869	1.20231e-09	5.16654e-08	K4BVT9,Uncharacterized protein	XP_004238404.1,prolyl endopeptidase	PF02897,Prolyl oligopeptidase, N-terminal beta-propeller domain;PF00326,Prolyl oligopeptidase family	IPR002471,Peptidase S9, serine active site;IPR001375,Peptidase S9, prolyl oligopeptidase, catalytic domain;IPR029058,Alpha/Beta hydrolase fold;IPR023302,Peptidase S9A, N-terminal domain;IPR002470,Peptidase S9A, prolyl oligopeptidase	COG1505,Serine proteases of the peptidase family S9A;KOG2237,Predicted serine protease	GO:0008236,molecular_function,serine-type peptidase activity;GO:0006508,biological_process,proteolysis;GO:0070008,molecular_function,serine-type exopeptidase activity;GO:0004252,molecular_function,serine-type endopeptidase activity	K01322,ko04614,Renin-angiotensin system
Solyc11g066660.1	75.824	77.5739	78.5301	41.7603	41.4815	39.3731	1.08466	6.34031	367.145	1.21474e-09	5.1907e-08	K4D9S3,Uncharacterized protein	XP_004251000.1,magnesium transporter MRS2-11, chloroplastic isoform X1	PF01544,CorA-like Mg2+ transporter protein	IPR002523,Mg2+ transporter protein, CorA-like/Zinc transport protein ZntB	ENOG410XNNZ,-;KOG2662,Magnesium transporters: CorA family	GO:0015095,molecular_function,magnesium ion transmembrane transporter activity;GO:1903830,biological_process,magnesium ion transmembrane transport;GO:0055085,biological_process,transmembrane transport;GO:0010027,biological_process,thylakoid membrane organization;GO:0030001,biological_process,metal ion transport;GO:0010960,biological_process,magnesium ion homeostasis;GO:0016020,cellular_component,…	-
Solyc08g076310.2	8.21385	8.31404	8.83561	21.9712	22.4215	21.5729	-1.21209	5.4609	367.126	1.21507e-09	5.1907e-08	K4CMZ4,Uncharacterized protein	XP_004245915.1,CSC1-like protein At1g32090	PF14703,Cytosolic domain of 10TM putative phosphate transporter;PF02714,Calcium-dependent channel, 7TM region, putative phosphate;PF13967,Late exocytosis, associated with Golgi transport	IPR003864,Calcium-dependent channel, 7TM region, putative phosphate;IPR027815,10TM putative phosphate transporter, cytosolic domain;IPR032880,Calcium permeable stress-gated cation channel 1, N-terminal transmembrane domain	COG5594,Uncharacterized integral membrane protein;KOG1134,Uncharacterized conserved protein	GO:0005794,cellular_component,Golgi apparatus;GO:0005886,cellular_component,plasma membrane;GO:0016021,cellular_component,integral component of membrane;GO:0009506,cellular_component,plasmodesma;GO:0016020,cellular_component,membrane	-
Solyc08g007000.2	19.8297	21.5792	19.1646	49.8723	49.575	46.7891	-1.10802	6.42265	366.883	1.21927e-09	5.1907e-08	K4CII7,Uncharacterized protein	XP_004244702.1,protein phosphatase 2C 29	PF00481,Protein phosphatase 2C	IPR015655,Protein phosphatase 2C family;IPR001932,PPM-type phosphatase domain;IPR036457,PPM-type phosphatase domain superfamily	COG0631,Serine/threonine protein phosphatase;KOG0700,Protein phosphatase 2C/pyruvate dehydrogenase (lipoamide) phosphatase	GO:0006470,biological_process,protein dephosphorylation;GO:0003824,molecular_function,catalytic activity;GO:0004722,molecular_function,protein serine/threonine phosphatase activity	-
Solyc10g055410.1	32.4904	30.0447	34.7866	10.7435	12.3857	11.0658	1.67665	4.21772	365.426	1.24488e-09	5.28743e-08	Q43525,Transcription factor	NP_001233975.1,transcription factor	PF00249,Myb-like DNA-binding domain	IPR009057,Homeobox-like domain superfamily;IPR001005,SANT/Myb domain;IPR017930,Myb domain	KOG0048,Transcription factor, Myb superfamily;COG5147,Myb superfamily proteins, including transcription factors and mRNA splicing factors	GO:0001135,molecular_function,transcription factor activity, RNA polymerase II transcription factor recruiting;GO:0003677,molecular_function,DNA binding;GO:0000981,molecular_function,RNA polymerase II transcription factor activity, sequence-specific DNA binding;GO:0043565,molecular_function,sequence-specific DNA binding;GO:0006357,biological_process,regulation of transcription by RNA polymerase I…	-
Solyc06g082010.2	18.8049	20.5596	20.17	6.20978	7.3364	7.86929	1.64406	5.04213	374.044	1.24777e-09	5.28744e-08	K4CA60,Uncharacterized protein	XP_004242521.1,zinc finger CCCH domain-containing protein 66-like isoform X1	PF12796,Ankyrin repeats (3 copies);PF00642,Zinc finger C-x8-C-x5-C-x3-H type (and similar)	IPR020683,Ankyrin repeat-containing domain;IPR002110,Ankyrin repeat;IPR000571,Zinc finger, CCCH-type;IPR036770,Ankyrin repeat-containing domain superfamily	ENOG410XR0Z,-;KOG1595,CCCH-type Zn-finger protein	GO:0046872,molecular_function,metal ion binding	-
Solyc08g061590.2	33.5131	31.5412	30.3045	16.4561	15.5396	15.9882	1.15396	4.82314	364.599	1.2597e-09	5.32566e-08	K4CKU8,Uncharacterized protein	XP_010325002.1,pentatricopeptide repeat-containing protein At1g62350	PF01535,PPR repeat	IPR002885,Pentatricopeptide repeat;IPR011990,Tetratricopeptide-like helical domain superfamily	ENOG410YBWY,-;ENOG410IK0E,-	GO:0003723,molecular_function,RNA binding;GO:0009451,biological_process,RNA modification;GO:0004519,molecular_function,endonuclease activity;GO:0090305,biological_process,nucleic acid phosphodiester bond hydrolysis;GO:0043231,cellular_component,intracellular membrane-bounded organelle	-
Solyc01g112280.2	40.0592	41.5562	38.5037	20.6546	22.7947	22.0182	1.04048	5.70468	363.985	1.27085e-09	5.36039e-08	K4B489,Aminoacylase	NP_001296813.1,aminoacylase-1 precursor	PF01546,Peptidase family M20/M25/M40	IPR010159,N-acyl-L-amino-acid amidohydrolase;IPR001261,ArgE/DapE/ACY1/CPG2/YscS, conserved site;IPR002933,Peptidase M20	COG0624,Acetylornithine deacetylase/Succinyl-diaminopimelate desuccinylase and related deacylases;KOG2275,Aminoacylase ACY1 and related metalloexopeptidases	GO:0006508,biological_process,proteolysis;GO:0005794,cellular_component,Golgi apparatus;GO:0016787,molecular_function,hydrolase activity;GO:0006520,biological_process,cellular amino acid metabolic process;GO:0010043,biological_process,response to zinc ion;GO:0008237,molecular_function,metallopeptidase activity;GO:0004046,molecular_function,aminoacylase activity;GO:0005783,cellular_component,endop…	K14677,ko01230,Biosynthesis of amino acids;K14677,ko00220,Arginine biosynthesis;K14677,ko01210,2-Oxocarboxylic acid metabolism
Solyc08g082250.2	106.897	94.5549	80.8326	37.0983	37.7656	36.2905	1.50573	7.408	381.293	1.28188e-09	5.3945e-08	Q9ZSP9,Endoglucanase	NP_001234172.1,endo-beta-1,4-D-glucanase precursor	PF00759,lycosyl hydrolase family 9;PF09478,Carbohydrate binding domain CBM49	IPR012341,Six-hairpin glycosidase-like superfamily;IPR008928,Six-hairpin glycosidase superfamily;IPR001701,Glycoside hydrolase family 9;IPR018221,Glycoside hydrolase family 9, His active site;IPR019028,Carbohydrate binding domain CBM49;IPR033126,Glycosyl hydrolases family 9, Asp/Glu active sites	ENOG410XPC9,-;ENOG410IDXW,-	GO:0016798,molecular_function,hydrolase activity, acting on glycosyl bonds;GO:0005975,biological_process,carbohydrate metabolic process;GO:0016787,molecular_function,hydrolase activity;GO:0000272,biological_process,polysaccharide catabolic process;GO:0003824,molecular_function,catalytic activity;GO:0004553,molecular_function,hydrolase activity, hydrolyzing O-glycosyl compounds;GO:0030246,molecula…	-
Solyc03g117480.2	16.9005	16.1982	15.9982	34.6072	38.148	37.4105	-1.00066	6.12949	363.017	1.28864e-09	5.40145e-08	K4BLQ0,Uncharacterized protein	NP_001307479.1,H+-inorganic pyrophosphatase 2	PF03030,Inorganic H+ pyrophosphatase	IPR004131,Pyrophosphate-energised proton pump	ENOG410IFIU,-;COG3808,Inorganic pyrophosphatase	GO:0055085,biological_process,transmembrane transport;GO:0016021,cellular_component,integral component of membrane;GO:0004427,molecular_function,inorganic diphosphatase activity;GO:0009678,molecular_function,hydrogen-translocating pyrophosphatase activity;GO:0016020,cellular_component,membrane	K01507,ko00190,Oxidative phosphorylation
Solyc03g111030.2	11.1278	12.0127	11.5606	29.9717	28.101	30.3901	-1.1847	5.50415	362.974	1.28943e-09	5.40145e-08	K4BJW6,Uncharacterized protein	XP_004236351.1,uncharacterized protein LOC101243879	-	-	ENOG410IJJ7,-;ENOG410YF07,-	GO:0006979,biological_process,response to oxidative stress	-
Solyc03g094020.2	1.04267	1.33026	0.886418	8.02279	6.84991	7.66128	-2.63542	3.48082	415.132	1.30019e-09	5.43409e-08	K4BIS7,Uncharacterized protein	XP_004235201.1,uncharacterized protein LOC101246408	PF01055,lycosyl hydrolases family 31	IPR017853,Glycoside hydrolase superfamily;IPR011013,Galactose mutarotase-like domain superfamily;IPR000322,Glycoside hydrolase family 31	KOG1066,Glucosidase II catalytic (alpha) subunit and related enzymes, glycosyl hydrolase family 31;COG1501,Alpha-glucosidases, family 31 of glycosyl hydrolases	GO:0016798,molecular_function,hydrolase activity, acting on glycosyl bonds;GO:0005975,biological_process,carbohydrate metabolic process;GO:0016787,molecular_function,hydrolase activity;GO:0003824,molecular_function,catalytic activity;GO:0004553,molecular_function,hydrolase activity, hydrolyzing O-glycosyl compounds;GO:0030246,molecular_function,carbohydrate binding;GO:0008152,biological_process,m…	-
Solyc02g090840.2	71.5268	70.1503	78.3993	31.7166	34.0623	31.5932	1.34349	5.78051	361.91	1.30935e-09	5.4599e-08	K4BCN3,Uncharacterized protein	XP_004232033.1,uncharacterized protein LOC101244139	PF07939,Protein of unknown function (DUF1685)	IPR012881,Protein of unknown function DUF1685	KOG4197,FOG: PPR repeat;ENOG410Z7Z7,-	-	-
Solyc11g018500.1	40.9361	35.6198	36.3666	18.3529	17.9088	19.3893	1.18526	5.9048	361.334	1.32029e-09	5.49302e-08	K4D6Q4,Beta-galactosidase	-	PF13364,Beta-galactosidase jelly roll domain;PF01301,lycosyl hydrolases family 35	IPR001944,Glycoside hydrolase, family 35;IPR031330,Glycoside hydrolase 35, catalytic domain;IPR025300,Beta-galactosidase jelly roll domain;IPR017853,Glycoside hydrolase superfamily;IPR019801,Glycoside hydrolase, family 35, conserved site;IPR008979,Galactose-binding-like domain superfamily	KOG0496,Beta-galactosidase;COG1874,Beta-galactosidase	GO:0016798,molecular_function,hydrolase activity, acting on glycosyl bonds;GO:0005975,biological_process,carbohydrate metabolic process;GO:0016787,molecular_function,hydrolase activity;GO:0005618,cellular_component,cell wall;GO:0004565,molecular_function,beta-galactosidase activity;GO:0005773,cellular_component,vacuole;GO:0004553,molecular_function,hydrolase activity, hydrolyzing O-glycosyl compo…	-
Solyc04g072850.2	17.2238	16.6255	15.9175	7.74996	7.54524	8.64848	1.22071	5.05009	360.489	1.33653e-09	5.54066e-08	H1AC33,Beta-D-xylosidase	NP_001266114.1,SlArf/Xyl4 protein precursor	PF14310,ibronectin type III-like domain;PF00933,lycosyl hydrolase family 3 N terminal domain;PF01915,lycosyl hydrolase family 3 C-terminal domain	IPR036962,Glycoside hydrolase, family 3, N-terminal domain superfamily;IPR036881,Glycoside hydrolase family 3 C-terminal domain superfamily;IPR017853,Glycoside hydrolase superfamily;IPR013783,Immunoglobulin-like fold;IPR002772,Glycoside hydrolase family 3 C-terminal domain;IPR026891,Fibronectin type III-like domain;IPR001764,Glycoside hydrolase, family 3, N-terminal	COG1472,Beta-glucosidase-related glycosidases;ENOG410IE0I,-	GO:0005618,cellular_component,cell wall;GO:0016787,molecular_function,hydrolase activity;GO:0005975,biological_process,carbohydrate metabolic process;GO:0009505,cellular_component,plant-type cell wall;GO:0004553,molecular_function,hydrolase activity, hydrolyzing O-glycosyl compounds;GO:0048046,cellular_component,apoplast;GO:0009507,cellular_component,chloroplast;GO:0009506,cellular_component,plas…	-
Solyc11g010710.1	0.511681	0.560474	0.400399	4.336	3.70435	4.10022	-2.8887	1.83479	360.424	1.3378e-09	5.54066e-08	K4D5N0,Uncharacterized protein	XP_004250153.2,AP2-like ethylene-responsive transcription factor AIL6	PF00847,AP2 domain	IPR036955,AP2/ERF domain superfamily;IPR001471,AP2/ERF domain;IPR031112,AP2-like ethylene-responsive transcription factor;IPR016177,DNA-binding domain superfamily	ENOG410IVR9,-;ENOG41118NG,-	GO:0003677,molecular_function,DNA binding;GO:0003700,molecular_function,DNA binding transcription factor activity;GO:0007275,biological_process,multicellular organism development;GO:0006355,biological_process,regulation of transcription, DNA-templated;GO:0006351,biological_process,transcription, DNA-templated;GO:0005634,cellular_component,nucleus	-
Solyc08g077360.2	1.34635	1.3232	1.14774	7.54653	5.88053	6.64663	-2.23514	3.07697	360.02	1.34564e-09	5.56056e-08	K4CN96,Uncharacterized protein	XP_004245858.1,dynamin-related protein 1E-like	PF00350,ynamin family;PF01031,ynamin central region;PF02212,ynamin GTPase effector domain	IPR019762,Dynamin, GTPase region, conserved site;IPR000375,Dynamin central domain;IPR020850,GTPase effector domain;IPR027417,P-loop containing nucleoside triphosphate hydrolase;IPR030381,Dynamin-type guanine nucleotide-binding (G) domain;IPR001401,Dynamin, GTPase domain;IPR022812,Dynamin superfamily;IPR003130,Dynamin GTPase effector	KOG0446,Vacuolar sorting protein VPS1, dynamin, and related proteins;COG0699,Predicted GTPases (dynamin-related)	GO:0005525,molecular_function,GTP binding;GO:0005737,cellular_component,cytoplasm;GO:0000266,biological_process,mitochondrial fission;GO:0008017,molecular_function,microtubule binding;GO:0003924,molecular_function,GTPase activity;GO:0000166,molecular_function,nucleotide binding	-
Solyc02g062140.2	9.20638	10.4257	9.33872	3.75409	3.67646	4.10744	1.4939	3.90061	359.48	1.35624e-09	5.59174e-08	K4B6A4,Uncharacterized protein	-	PF00514,Armadillo/beta-catenin-like repeat	IPR000225,Armadillo;IPR011989,Armadillo-like helical;IPR016024,Armadillo-type fold	-	GO:0005737,cellular_component,cytoplasm;GO:0005634,cellular_component,nucleus	-
Solyc09g011030.2	52.2766	51.8654	51.6083	28.7432	29.6036	27.1838	1.0293	6.23563	358.674	1.37222e-09	5.62481e-08	K4CRC9,Uncharacterized protein	XP_004246423.1,hsp70-binding protein 1	PF08609,Nucleotide exchange factor Fes1	IPR011989,Armadillo-like helical;IPR013918,Nucleotide exchange factor Fes1;IPR016024,Armadillo-type fold;IPR034085,TOG domain	ENOG410Y90B,-;KOG2160,Armadillo/beta-catenin-like repeat-containing protein	-	K09562,ko04141,Protein processing in endoplasmic reticulum
Solyc12g094660.1	10.1227	11.2921	11.5159	3.92604	4.36504	3.74932	1.61743	4.5148	358.527	1.37515e-09	5.62481e-08	K4DH38,Uncharacterized protein	XP_004253120.2,putative inactive disease susceptibility protein LOV1	PF00931,NB-ARC domain	IPR002182,NB-ARC;IPR032675,Leucine-rich repeat domain superfamily;IPR027417,P-loop containing nucleoside triphosphate hydrolase	COG4886,Leucine-rich repeat (LRR) protein;KOG4658,Apoptotic ATPase	GO:0006952,biological_process,defense response;GO:0005886,cellular_component,plasma membrane;GO:0043531,molecular_function,ADP binding;GO:0007165,biological_process,signal transduction	-
Solyc06g073110.2	22.6411	23.6559	21.9794	11.9128	10.7335	11.7553	1.15279	5.71212	358.395	1.3778e-09	5.62481e-08	K4C931,Uncharacterized protein	XP_004241426.1,uncharacterized protein LOC101257082	PF06075,Plant protein of unknown function (DUF936)	IPR010341,Protein of unknown function DUF936, plant	ENOG410IJKQ,-;ENOG410ZKD7,-	-	-
Solyc02g085000.2	33.4434	33.3171	32.6568	17.9014	18.5575	16.9509	1.06065	5.69744	358.305	1.37962e-09	5.62481e-08	K4BB14,Uncharacterized protein	XP_004232426.1,uncharacterized protein LOC101265088;XP_010316385.1,-	-	-	ENOG410XWA7,-;ENOG410IIEB,-	GO:0016021,cellular_component,integral component of membrane;GO:0016020,cellular_component,membrane	-
Solyc02g066980.1	1.64751	1.59389	1.74716	7.31702	6.84692	7.71086	-1.9627	2.78906	357.898	1.38783e-09	5.64571e-08	K4B730,Uncharacterized protein	XP_010317121.1,axoneme-associated protein mst101(2)-like isoform X1	PF06886,Targeting protein for Xklp2 (TPX2)	IPR009675,TPX2;IPR027329,TPX2, C-terminal	ENOG410IJR5,-;ENOG410YD2P,-	GO:0032147,biological_process,activation of protein kinase activity;GO:0005874,cellular_component,microtubule;GO:0060236,biological_process,regulation of mitotic spindle organization;GO:0005819,cellular_component,spindle	-
Solyc09g090070.1	0.62709	0.838757	0.463982	8.69951	7.27243	8.5647	-3.52268	2.76876	412.202	1.39672e-09	5.66234e-08	O22548,Inorganic phosphate transporter	NP_001234361.2,phosphate transporter 1	PF00083,Sugar (and other) transporter	IPR036259,MFS transporter superfamily;IPR004738,Phosphate permease;IPR020846,Major facilitator superfamily domain;IPR005828,Major facilitator, sugar transporter-like	ENOG410ZVN7,-;KOG0252,Inorganic phosphate transporter	GO:0022857,molecular_function,transmembrane transporter activity;GO:0055085,biological_process,transmembrane transport;GO:0005315,molecular_function,inorganic phosphate transmembrane transporter activity;GO:0006817,biological_process,phosphate ion transport;GO:0016020,cellular_component,membrane;GO:0005887,cellular_component,integral component of plasma membrane;GO:0016021,cellular_component,inte…	-
Solyc02g077080.2	71.3841	64.7214	59.3015	30.6577	32.6067	34.0118	1.16979	6.46876	357.392	1.39811e-09	5.66234e-08	K4B8T5,Uncharacterized protein	-	PF13839,SL/SGNH-like Acyl-Esterase family found in Pmr5 and Cas1p;PF14416,PMR5 N terminal Domain	IPR025846,PMR5 N-terminal domain;IPR026057,PC-Esterase;IPR029962,Trichome birefringence-like family;IPR029986,Protein trichome birefringence-like 37/38	ENOG410IK3I,-;ENOG410YAJT,-	GO:0071554,biological_process,cell wall organization or biogenesis;GO:0005794,cellular_component,Golgi apparatus;GO:0016413,molecular_function,O-acetyltransferase activity	-
Solyc11g072280.1	7.12755	7.1635	6.62522	18.8808	18.2245	21.4	-1.31927	4.90135	356.604	1.4143e-09	5.71529e-08	K4DAT5,Uncharacterized protein	-	PF03999,Microtubule associated protein (MAP65/ASE1 family)	IPR007145,Microtubule-associated protein, MAP65/Ase1/PRC1	KOG4302,Microtubule-associated protein essential for anaphase spindle elongation;ENOG410YZBK,-	GO:0000226,biological_process,microtubule cytoskeleton organization;GO:0008017,molecular_function,microtubule binding	-
Solyc03g114310.2	0.620957	0.412793	0.619085	7.04431	6.59178	8.91501	-3.58705	2.6922	409.309	1.42339e-09	5.73935e-08	K4BKT3,Uncharacterized protein	XP_010318911.1,serine/threonine-protein kinase HT1-like	PF07714,Protein tyrosine kinase	IPR001245,Serine-threonine/tyrosine-protein kinase, catalytic domain;IPR011009,Protein kinase-like domain superfamily;IPR008271,Serine/threonine-protein kinase, active site;IPR000719,Protein kinase domain	COG0515,Serine/threonine protein kinase;KOG0192,Tyrosine kinase specific for activated (GTP-bound) p21cdc42Hs	GO:0035556,biological_process,intracellular signal transduction;GO:0005737,cellular_component,cytoplasm;GO:0004871,molecular_function,signal transducer activity;GO:0004672,molecular_function,protein kinase activity;GO:0006468,biological_process,protein phosphorylation;GO:0005524,molecular_function,ATP binding	-
Solyc04g082380.2	14.4315	14.8998	15.5531	52.0784	47.8137	59.0059	-1.65532	4.42578	355.881	1.42938e-09	5.74638e-08	K4BVW5,Uncharacterized protein	-	-	-	-	-	-
Solyc06g008450.2	3.29439	2.77582	2.90586	0.851863	0.868726	0.745191	2.02408	2.93279	355.784	1.43142e-09	5.74638e-08	A1Y9Q9,NBS-LRR resistance protein-like protein	NP_001318030.1,NBS-LRR resistance protein-like protein;XP_004240499.1,-	PF00931,NB-ARC domain	IPR002182,NB-ARC;IPR038005,Virus X resistance protein-like, coiled-coil domain;IPR032675,Leucine-rich repeat domain superfamily;IPR027417,P-loop containing nucleoside triphosphate hydrolase	COG4886,Leucine-rich repeat (LRR) protein;KOG4658,Apoptotic ATPase	GO:0006952,biological_process,defense response;GO:0005886,cellular_component,plasma membrane;GO:0043531,molecular_function,ADP binding;GO:0007165,biological_process,signal transduction	-
Solyc09g008720.1	0.469503	0.356214	0.240197	7.07972	5.80172	5.47319	-3.9625	2.18041	380.548	1.43552e-09	5.75026e-08	K4CQQ7,Uncharacterized protein	-	PF03016,xostosin family	IPR004263,Exostosin-like;IPR036097,Signal transduction histidine kinase, dimerisation/phosphoacceptor domain superfamily;IPR003661,Signal transduction histidine kinase, dimerisation/phosphoacceptor domain	KOG0519,Sensory transduction histidine kinase;KOG1021,Acetylglucosaminyltransferase EXT1/exostosin 1;ENOG410XTFH,-	GO:0016757,molecular_function,transferase activity, transferring glycosyl groups;GO:0023014,biological_process,signal transduction by protein phosphorylation;GO:0000160,biological_process,phosphorelay signal transduction system;GO:0006486,biological_process,protein glycosylation;GO:0000155,molecular_function,phosphorelay sensor kinase activity;GO:0005622,cellular_component,intracellular;GO:000716…	-
Solyc04g008500.2	2.05356	2.34118	1.53651	22.973	20.2517	19.028	-3.24163	4.10491	576.901	1.44293e-09	5.76733e-08	K4BP06,Uncharacterized protein	-	PF00096,Zinc finger, C2H2 type	IPR013087,Zinc finger C2H2-type;IPR036236,Zinc finger C2H2 superfamily	KOG1721,FOG: Zn-finger;COG5048,FOG: Zn-finger	GO:0003676,molecular_function,nucleic acid binding	-
Solyc11g056680.1	21.3396	21.4739	20.7208	9.83696	8.70675	9.41335	1.34778	4.0988	354.083	1.46767e-09	5.85343e-08	K4D8X9,Uncharacterized protein	-	PF08263,Leucine rich repeat N-terminal domain;PF13855,Leucine rich repeat	IPR001611,Leucine-rich repeat;IPR013210,Leucine-rich repeat-containing N-terminal, plant-type;IPR032675,Leucine-rich repeat domain superfamily	KOG0619,FOG: Leucine rich repeat;COG4886,Leucine-rich repeat (LRR) protein	-	-
Solyc04g016330.2	128.911	111.497	131.263	52.8065	50.4171	50.9249	1.43572	7.32949	361.42	1.53385e-09	6.10407e-08	K4BQD3,Glycerol-3-phosphate dehydrogenase [NAD	XP_004236586.1,probable glycerol-3-phosphate dehydrogenase	PF07479,NAD-dependent glycerol-3-phosphate dehydrogenase C-terminus;PF01210,NAD-dependent glycerol-3-phosphate dehydrogenase N-terminus	IPR036291,NAD(P)-binding domain superfamily;IPR013328,6-phosphogluconate dehydrogenase, domain 2;IPR011128,Glycerol-3-phosphate dehydrogenase, NAD-dependent, N-terminal;IPR006109,Glycerol-3-phosphate dehydrogenase, NAD-dependent, C-terminal;IPR006168,Glycerol-3-phosphate dehydrogenase, NAD-dependent;IPR008927,6-phosphogluconate dehydrogenase-like, C-terminal domain superfamily	KOG2711,Glycerol-3-phosphate dehydrogenase/dihydroxyacetone 3-phosphate reductase;COG0240,Glycerol-3-phosphate dehydrogenase	GO:0051287,molecular_function,NAD binding;GO:0005975,biological_process,carbohydrate metabolic process;GO:0004367,molecular_function,glycerol-3-phosphate dehydrogenase [NAD+] activity;GO:0016491,molecular_function,oxidoreductase activity;GO:0006072,biological_process,glycerol-3-phosphate metabolic process;GO:0016616,molecular_function,oxidoreductase activity, acting on the CH-OH group of donors, …	K00006,ko00564,Glycerophospholipid metabolism;K00006,ko04011,MAPK signaling pathway - yeast
Solyc03g007470.2	61.4128	60.5808	60.7273	32.3546	33.2928	30.7444	1.08718	5.36807	350.907	1.53831e-09	6.10852e-08	A0A0V0H9R6,Putative ovule protein	-	PF00179,Ubiquitin-conjugating enzyme	IPR016135,Ubiquitin-conjugating enzyme/RWD-like;IPR023313,Ubiquitin-conjugating enzyme, active site;IPR000608,Ubiquitin-conjugating enzyme E2	-	GO:0000166,molecular_function,nucleotide binding;GO:0005524,molecular_function,ATP binding	-
Solyc02g063520.2	10.6679	9.31774	7.81956	2.18446	2.32126	2.14451	2.22208	2.78623	349.326	1.57499e-09	6.24064e-08	K4B6N7,Uncharacterized protein	XP_010317182.1,homeobox-leucine zipper protein HAT22	PF02183,Homeobox associated leucine zipper;PF00046,Homeobox domain	IPR017970,Homeobox, conserved site;IPR003106,Leucine zipper, homeobox-associated;IPR001356,Homeobox domain;IPR009057,Homeobox-like domain superfamily	ENOG410Z2UE,-;KOG0483,Transcription factor HEX, contains HOX and HALZ domains	GO:0006355,biological_process,regulation of transcription, DNA-templated;GO:0043565,molecular_function,sequence-specific DNA binding;GO:0003700,molecular_function,DNA binding transcription factor activity;GO:0003677,molecular_function,DNA binding;GO:0005634,cellular_component,nucleus	-
Solyc05g009500.2	10.6166	10.3933	9.98251	3.63024	2.89183	2.83623	1.88566	3.77428	348.362	1.59786e-09	6.31757e-08	K4BXC4,Uncharacterized protein	XP_004238938.1,protein NRT1/ PTR FAMILY 3.1	PF00854,POT family	IPR036259,MFS transporter superfamily;IPR020846,Major facilitator superfamily domain;IPR000109,Proton-dependent oligopeptide transporter family	KOG1237,H+/oligopeptide symporter;COG3104,Dipeptide/tripeptide permease	GO:0022857,molecular_function,transmembrane transporter activity;GO:0097708,cellular_component,intracellular vesicle;GO:0010336,biological_process,gibberellic acid homeostasis;GO:0055085,biological_process,transmembrane transport;GO:0005886,cellular_component,plasma membrane;GO:0016020,cellular_component,membrane;GO:0016021,cellular_component,integral component of membrane	-
Solyc03g007230.2	174.933	211.415	171.819	67.0465	60.5856	68.4535	1.67263	7.58428	401.051	1.61886e-09	6.37307e-08	K4BEE6,Uncharacterized protein	XP_010317471.1,probable protein phosphatase 2C 51	PF00481,Protein phosphatase 2C	IPR015655,Protein phosphatase 2C family;IPR000222,PPM-type phosphatase, divalent cation binding;IPR001932,PPM-type phosphatase domain;IPR036457,PPM-type phosphatase domain superfamily	COG0631,Serine/threonine protein phosphatase;KOG0698,Serine/threonine protein phosphatase	GO:0016787,molecular_function,hydrolase activity;GO:0004721,molecular_function,phosphoprotein phosphatase activity;GO:0043169,molecular_function,cation binding;GO:0003824,molecular_function,catalytic activity;GO:0006470,biological_process,protein dephosphorylation;GO:0004722,molecular_function,protein serine/threonine phosphatase activity	K14497,ko04931,Insulin resistance;K14497,ko04075,Plant hormone signal transduction
Solyc02g091690.2	36.662	37.1302	27.0334	198.542	202.854	216.511	-2.4557	7.07316	606.313	1.62288e-09	6.37522e-08	K4BCW7,Uncharacterized protein	XP_004231971.1,transcription factor bHLH93-like	PF00010,Helix-loop-helix DNA-binding domain	IPR011598,Myc-type, basic helix-loop-helix (bHLH) domain;IPR036638,Helix-loop-helix DNA-binding domain superfamily	-	GO:0046983,molecular_function,protein dimerization activity	-
Solyc11g065190.1	10.7606	10.6293	9.99547	42.7483	44.5784	57.1132	-2.0353	3.94785	367.287	1.63266e-09	6.38808e-08	K4D9D2,UBC20	XP_004250911.1,ubiquitin-conjugating enzyme E2 20	PF00179,Ubiquitin-conjugating enzyme	IPR016135,Ubiquitin-conjugating enzyme/RWD-like;IPR023313,Ubiquitin-conjugating enzyme, active site;IPR000608,Ubiquitin-conjugating enzyme E2	ENOG4111IGV,-;KOG0421,Ubiquitin-protein ligase	GO:0031145,biological_process,anaphase-promoting complex-dependent catabolic process;GO:0000209,biological_process,protein polyubiquitination;GO:0061630,molecular_function,ubiquitin protein ligase activity;GO:0005737,cellular_component,cytoplasm;GO:0030071,biological_process,regulation of mitotic metaphase/anaphase transition;GO:0005524,molecular_function,ATP binding;GO:0031625,molecular_function…	K06688,ko04120,Ubiquitin mediated proteolysis
Solyc03g083900.2	1.42677	1.59684	1.0679	7.81927	7.08217	7.66183	-2.30951	3.20457	346.907	1.63314e-09	6.38808e-08	K4BIG5,Uncharacterized protein	XP_004234931.1,monocopper oxidase-like protein SKS1	PF00394,Multicopper oxidase;PF07731,Multicopper oxidase;PF07732,Multicopper oxidase	IPR001117,Multicopper oxidase, type 1;IPR008972,Cupredoxin;IPR011706,Multicopper oxidase, type 2;IPR011707,Multicopper oxidase, type 3	KOG1263,Multicopper oxidases;COG2132,Putative multicopper oxidases	GO:0016722,molecular_function,oxidoreductase activity, oxidizing metal ions;GO:0016491,molecular_function,oxidoreductase activity;GO:0005507,molecular_function,copper ion binding;GO:0016020,cellular_component,membrane;GO:0046658,cellular_component,anchored component of plasma membrane;GO:0055114,biological_process,oxidation-reduction process;GO:0016021,cellular_component,integral component of mem…	-
Solyc06g070980.2	876.718	862.495	793.769	460.302	454.752	468.383	1.03623	9.23997	346.536	1.64227e-09	6.40437e-08	A0A0V0HL24,Putative ovule protein	-	PF00179,Ubiquitin-conjugating enzyme	IPR016135,Ubiquitin-conjugating enzyme/RWD-like;IPR023313,Ubiquitin-conjugating enzyme, active site;IPR000608,Ubiquitin-conjugating enzyme E2	-	GO:0000166,molecular_function,nucleotide binding;GO:0005524,molecular_function,ATP binding	-
Solyc10g006860.2	34.5528	36.5137	36.8574	12.8415	12.9344	15.6325	1.55082	4.8042	346.454	1.6443e-09	6.40437e-08	K4CXL7,Uncharacterized protein	XP_004248275.1,uncharacterized protein LOC101245297	PF08659,KR domain;PF13561,noyl-(Acyl carrier protein) reductase;PF01370,NAD dependent epimerase/dehydratase family;PF00106,short chain dehydrogenase	IPR036291,NAD(P)-binding domain superfamily;IPR002347,Short-chain dehydrogenase/reductase SDR	KOG0725,Reductases with broad range of substrate specificities;COG1028,Dehydrogenases with different specificities (related to short-chain alcohol dehydrogenases)	-	-
Solyc11g005380.1	28.6913	29.1141	28.8536	14.1326	15.6891	15.2197	1.11018	5.05936	345.049	1.67951e-09	6.52764e-08	K4D4F1,Uncharacterized protein	XP_004249868.1,trihelix transcription factor GT-2-like	PF13837,Myb/SANT-like DNA-binding domain	IPR017877,Myb-like domain;IPR001005,SANT/Myb domain	KOG4282,Transcription factor GT-2 and related proteins, contains trihelix DNA-binding/SANT domain;ENOG410YYXY,-	-	-
Solyc05g009410.1	0.822601	0.481262	0.681744	13.0947	9.61525	10.1729	-3.87576	2.24771	376.055	1.72749e-09	6.67637e-08	K4BXB5,Uncharacterized protein	-	PF01715,IPP transferase	IPR018022,IPP transferase	KOG1384,tRNA delta(2)-isopentenylpyrophosphate transferase;COG0324,tRNA delta(2)-isopentenylpyrophosphate transferase	GO:0052381,molecular_function,tRNA dimethylallyltransferase activity;GO:0006400,biological_process,tRNA modification;GO:0008033,biological_process,tRNA processing;GO:0005739,cellular_component,mitochondrion	-
Solyc02g080670.2	9.09109	7.80024	7.62602	22.569	24.3457	26.4801	-1.41736	4.95015	343.146	1.72865e-09	6.67637e-08	K4B9T8,Uncharacterized protein	XP_004232701.1,L-ascorbate oxidase homolog	PF00394,Multicopper oxidase;PF07731,Multicopper oxidase;PF07732,Multicopper oxidase	IPR001117,Multicopper oxidase, type 1;IPR008972,Cupredoxin;IPR011707,Multicopper oxidase, type 3;IPR034275,Ascorbate oxidase homologue, third cupredoxin domain;IPR011706,Multicopper oxidase, type 2;IPR034273,Ascorbate oxidase homologue, first cupredoxin domain	KOG1263,Multicopper oxidases;COG2132,Putative multicopper oxidases	GO:0016722,molecular_function,oxidoreductase activity, oxidizing metal ions;GO:0016020,cellular_component,membrane;GO:0009505,cellular_component,plant-type cell wall;GO:0016491,molecular_function,oxidoreductase activity;GO:0005507,molecular_function,copper ion binding;GO:0055114,biological_process,oxidation-reduction process;GO:0009506,cellular_component,plasmodesma	-
Solyc08g066050.2	2.53846	2.887	2.73281	10.3493	10.9506	12.0224	-1.86205	2.96904	343.143	1.72872e-09	6.67637e-08	K4CLI3,Uncharacterized protein	XP_004245135.1,serine/threonine-protein kinase Aurora-2	PF00069,Protein kinase domain	IPR030616,Aurora kinase;IPR017441,Protein kinase, ATP binding site;IPR011009,Protein kinase-like domain superfamily;IPR008271,Serine/threonine-protein kinase, active site;IPR000719,Protein kinase domain	ENOG410XNRB,-;KOG0580,Serine/threonine protein kinase	GO:0032133,cellular_component,chromosome passenger complex;GO:0035404,biological_process,histone-serine phosphorylation;GO:0051233,cellular_component,spindle midzone;GO:0035174,molecular_function,histone serine kinase activity;GO:0031616,cellular_component,spindle pole centrosome;GO:0007049,biological_process,cell cycle;GO:0032465,biological_process,regulation of cytokinesis;GO:0004672,molecular_…	-
Solyc01g010430.2	7.81659	8.27924	5.82496	39.6553	36.5386	37.5745	-2.21952	4.78009	447.401	1.76166e-09	6.78437e-08	K4ATN8,Uncharacterized protein	-	PF04601,omain of unknown function (DUF569)	IPR007679,Domain of unknown function DUF569;IPR008999,Actin-crosslinking	ENOG410IFPY,-;ENOG4111VMA,-	-	-
Solyc04g015850.2	12.3604	13.4497	13.0665	3.79438	4.15605	4.72596	1.78671	3.32592	341.813	1.7641e-09	6.78437e-08	K4BQ87,Uncharacterized protein	-	-	-	ENOG410YJZ8,-;ENOG410IK8P,-	GO:0016021,cellular_component,integral component of membrane;GO:0016020,cellular_component,membrane	-
Solyc05g012000.2	1.20095	0.973754	1.00706	7.143	7.28845	7.58088	-2.62285	1.5952	341.074	1.78411e-09	6.84695e-08	K4BXS3,Uncharacterized protein	-	PF00582,Universal stress protein family	IPR006016,UspA;IPR014729,Rossmann-like alpha/beta/alpha sandwich fold	ENOG410IWRJ,-;ENOG410Y9VR,-	GO:0006950,biological_process,response to stress	-
Solyc09g009860.1	4.42385	4.07407	4.61853	21.1387	17.5209	22.5227	-2.05206	3.84394	359.322	1.79163e-09	6.86142e-08	K4CR15,Uncharacterized protein	XP_004246512.1,glutaredoxin domain-containing cysteine-rich protein 1	PF00462,lutaredoxin	IPR002109,Glutaredoxin;IPR036249,Thioredoxin-like superfamily	ENOG4111HAI,-;KOG2824,Glutaredoxin-related protein	GO:0022900,biological_process,electron transport chain;GO:0045454,biological_process,cell redox homeostasis;GO:0005623,cellular_component,cell;GO:0009055,molecular_function,electron transfer activity;GO:0015035,molecular_function,protein disulfide oxidoreductase activity;GO:0055114,biological_process,oxidation-reduction process	-
Solyc09g074230.2	1.94169	1.41404	1.25087	10.2826	10.4119	11.9011	-2.6642	3.38012	390.689	1.82439e-09	6.96422e-08	K4CV00,Uncharacterized protein	NP_001233882.2,protein st3	PF00083,Sugar (and other) transporter	IPR036259,MFS transporter superfamily;IPR003663,Sugar/inositol transporter;IPR020846,Major facilitator superfamily domain;IPR005829,Sugar transporter, conserved site;IPR005828,Major facilitator, sugar transporter-like	ENOG410XNQK,-;KOG0254,Predicted transporter (major facilitator superfamily)	GO:0009705,cellular_component,plant-type vacuole membrane;GO:0022857,molecular_function,transmembrane transporter activity;GO:0005774,cellular_component,vacuolar membrane;GO:0055085,biological_process,transmembrane transport;GO:0005351,molecular_function,carbohydrate:proton symporter activity;GO:0005355,molecular_function,glucose transmembrane transporter activity;GO:0005773,cellular_component,va…	-
Solyc09g009620.1	0.873216	0.852464	0.817632	19.5366	14.8603	16.1206	-4.13806	0.924078	339.556	1.82608e-09	6.96422e-08	K4CQZ1,Uncharacterized protein	-	-	-	-	-	-
Solyc01g095750.2	1.78969	1.44278	1.22763	7.50173	7.26319	7.06577	-2.13404	3.22453	339.016	1.84129e-09	7.00761e-08	K4AZW4,Uncharacterized protein	XP_010326994.1,long chain acyl-CoA synthetase 4-like	PF00501,AMP-binding enzyme	IPR000873,AMP-dependent synthetase/ligase;IPR020845,AMP-binding, conserved site	KOG1256,Long-chain acyl-CoA synthetases (AMP-forming);COG1022,Long-chain acyl-CoA synthetases (AMP-forming)	GO:0003824,molecular_function,catalytic activity;GO:0008152,biological_process,metabolic process	K01897,ko00071,Fatty acid degradation;K01897,ko02024,Quorum sensing;K01897,ko00061,Fatty acid biosynthesis;K01897,ko01212,Fatty acid metabolism;K01897,ko04146,Peroxisome;K01897,ko03320,PPAR signaling pathway;K01897,ko04920,Adipocytokine signaling pathway
Solyc03g111690.2	48.8347	48.9161	40.1008	10.9472	8.76352	9.03731	2.41994	5.73538	554.54	1.8519e-09	7.03246e-08	K4BK32,Pectate lyase	XP_004236303.1,probable pectate lyase 18	PF00544,Pectate lyase	IPR011050,Pectin lyase fold/virulence factor;IPR002022,Pectate lyase;IPR012334,Pectin lyase fold;IPR018082,AmbAllergen	COG3866,Pectate lyase;ENOG410IPFF,-	GO:0030570,molecular_function,pectate lyase activity;GO:0045490,biological_process,pectin catabolic process;GO:0046872,molecular_function,metal ion binding;GO:0016829,molecular_function,lyase activity	K01728,ko00040,Pentose and glucuronate interconversions;K01728,ko02024,Quorum sensing
Solyc12g009270.1	49.4417	43.9563	49.1333	18.6177	20.3184	17.7141	1.49625	4.26825	338.517	1.8555e-09	7.03246e-08	K4DC15,Uncharacterized protein	XP_004251705.1,21 kDa protein-like	PF04043,Plant invertase/pectin methylesterase inhibitor	IPR035513,Invertase/pectin methylesterase inhibitor domain superfamily;IPR006501,Pectinesterase inhibitor domain	-	GO:0043086,biological_process,negative regulation of catalytic activity;GO:0004857,molecular_function,enzyme inhibitor activity	-
Solyc01g068410.2	0.279933	0.307441	0.139794	5.33591	4.26241	4.73725	-4.16763	1.73552	343.872	1.86744e-09	7.04954e-08	E5KGD6,Auxin efflux carrier component	NP_001234192.1,auxin efflux facilitator SlPIN5	PF03547,Membrane transport protein	IPR014024,Auxin efflux carrier, plant type;IPR004776,Membrane transport protein	ENOG410IGIJ,-;ENOG410YAQ9,-	GO:0009734,biological_process,auxin-activated signaling pathway;GO:0055085,biological_process,transmembrane transport;GO:0005783,cellular_component,endoplasmic reticulum;GO:0010252,biological_process,auxin homeostasis;GO:0009926,biological_process,auxin polar transport;GO:0005886,cellular_component,plasma membrane;GO:0016020,cellular_component,membrane;GO:0010315,biological_process,auxin efflux;G…	-
Solyc12g005730.1	2.98237	2.12465	2.03363	0.0594452	0.021923	0.0258881	6.11399	0.90166	337.644	1.88064e-09	7.07873e-08	K4DBB1,Uncharacterized protein	XP_010313666.1,uncharacterized protein LOC101245623	PF04646,Protein of unknown function, DUF604	IPR006740,Protein of unknown function DUF604	ENOG410YRJG,-;KOG2246,Galactosyltransferases	GO:0016021,cellular_component,integral component of membrane;GO:0016020,cellular_component,membrane	-
Solyc01g112080.2	9.07588	8.27983	8.89117	25.6001	25.9218	23.2259	-1.34436	4.58285	337.406	1.88756e-09	7.07873e-08	K4B469,Uncharacterized protein	XP_004231087.1,lysM domain-containing GPI-anchored protein 2	PF01476,LysM domain	IPR018392,LysM domain;IPR036779,LysM domain superfamily	ENOG410XV98,-;ENOG410IFUJ,-	GO:0046658,cellular_component,anchored component of plasma membrane;GO:0008061,molecular_function,chitin binding;GO:0005886,cellular_component,plasma membrane;GO:0009506,cellular_component,plasmodesma	-
Solyc07g053770.1	0.806045	0.426232	0.43607	17.3516	14.9314	17.2121	-4.71838	0.863107	337.354	1.88907e-09	7.07873e-08	K4CFS2,Uncharacterized protein	-	-	-	-	-	-
Solyc05g053090.1	6.58072	6.31671	5.95831	2.21801	2.39032	1.97919	1.67767	3.28905	337.286	1.89106e-09	7.07873e-08	K4C1Y9,Uncharacterized protein	XP_004239904.1,scarecrow-like protein 14;XP_010321430.1,-	PF03514,RAS domain family	IPR005202,Transcription factor GRAS	ENOG410YMPH,-;ENOG410IFAE,-	GO:0043565,molecular_function,sequence-specific DNA binding;GO:0006355,biological_process,regulation of transcription, DNA-templated;GO:0003700,molecular_function,DNA binding transcription factor activity;GO:0005634,cellular_component,nucleus;GO:0006351,biological_process,transcription, DNA-templated	-
Solyc03g097560.2	0.349691	0.184915	0.202696	3.88336	4.41545	4.33984	-3.93261	1.34995	337.159	1.89478e-09	7.07873e-08	K4BJH3,Bidirectional sugar transporter SWEET	XP_004235340.1,bidirectional sugar transporter SWEET14	PF03083,Sugar efflux transporter for intercellular exchange	IPR004316,SWEET sugar transporter;IPR018179,Bidirectional sugar transporter SWEET10	KOG1623,Multitransmembrane protein;ENOG4111M4R,-	GO:0051119,molecular_function,sugar transmembrane transporter activity;GO:0034219,biological_process,carbohydrate transmembrane transport;GO:0005886,cellular_component,plasma membrane;GO:0008643,biological_process,carbohydrate transport;GO:0016020,cellular_component,membrane;GO:0016021,cellular_component,integral component of membrane	-
Solyc03g118780.2	12.2544	12.4944	12.1995	28.8679	30.5083	30.9582	-1.12374	4.34963	336.758	1.90657e-09	7.09445e-08	K4BM27,Uncharacterized protein	XP_004235810.1,thaumatin-like protein	PF00314,Thaumatin family	IPR001938,Thaumatin;IPR037176,Osmotin/thaumatin-like superfamily;IPR017949,Thaumatin, conserved site	ENOG4111KEV,-;ENOG410IKS3,-	-	-
Solyc03g119690.1	28.3464	25.4196	25.2047	12.0713	13.5128	13.2625	1.18849	5.00891	336.752	1.90673e-09	7.09445e-08	K4BMB8,Uncharacterized protein	XP_004235788.3,protein ASPARTIC PROTEASE IN GUARD CELL 1	PF14541,Xylanase inhibitor C-terminal;PF14543,Xylanase inhibitor N-terminal	IPR033121,Peptidase family A1 domain;IPR001461,Aspartic peptidase A1 family;IPR021109,Aspartic peptidase domain superfamily;IPR033148,ASPG1;IPR033873,CND41-like;IPR032799,Xylanase inhibitor, C-terminal;IPR001969,Aspartic peptidase, active site;IPR032861,Xylanase inhibitor, N-terminal	KOG1339,Aspartyl protease;ENOG410XNV7,-	GO:0006508,biological_process,proteolysis;GO:0016021,cellular_component,integral component of membrane;GO:0004190,molecular_function,aspartic-type endopeptidase activity;GO:0009737,biological_process,response to abscisic acid;GO:0030163,biological_process,protein catabolic process;GO:0016787,molecular_function,hydrolase activity;GO:0009414,biological_process,response to water deprivation;GO:00160…	-
Solyc05g050830.1	15.1662	13.6182	12.5297	3.33268	4.14293	3.86487	2.02962	2.79492	336.34	1.91893e-09	7.12535e-08	K4C1B5,Uncharacterized protein	XP_004240059.1,ethylene-responsive transcription factor ERF038-like	PF00847,AP2 domain	IPR036955,AP2/ERF domain superfamily;IPR001471,AP2/ERF domain;IPR016177,DNA-binding domain superfamily	ENOG410YIZG,-;ENOG410IY7W,-	GO:0003677,molecular_function,DNA binding;GO:0003700,molecular_function,DNA binding transcription factor activity;GO:0006355,biological_process,regulation of transcription, DNA-templated;GO:0044212,molecular_function,transcription regulatory region DNA binding;GO:0006351,biological_process,transcription, DNA-templated;GO:0005634,cellular_component,nucleus	-
Solyc03g118540.2	1.87593	2.21142	1.98774	8.18515	8.66381	8.58789	-1.9001	2.66831	335.198	1.95327e-09	7.23816e-08	K4BM05,Uncharacterized protein	XP_010318655.1,protein TIFY 6B isoform X3	PF06200,tify domain;PF09425,ivergent CCT motif	IPR018467,CO/COL/TOC1, conserved site;IPR010399,Tify domain	ENOG410XTRE,-;ENOG410IYU0,-	GO:0031347,biological_process,regulation of defense response;GO:2000022,biological_process,regulation of jasmonic acid mediated signaling pathway;GO:1903507,biological_process,negative regulation of nucleic acid-templated transcription;GO:0009611,biological_process,response to wounding;GO:0003714,molecular_function,transcription corepressor activity;GO:0005634,cellular_component,nucleus	-
Solyc01g111660.2	1.99004	1.93399	1.92044	8.9795	7.91364	8.73987	-1.96722	2.49709	335.065	1.95731e-09	7.23847e-08	K4B428,Plasmamembrane intrinsic protein 28	NP_001266257.2,aquaporin PIP2-7-like	PF00230,Major intrinsic protein	IPR023271,Aquaporin-like;IPR000425,Major intrinsic protein;IPR034294,Aquaporin transporter;IPR022357,Major intrinsic protein, conserved site	KOG0223,Aquaporin (major intrinsic protein family);COG0580,Glycerol uptake facilitator and related permeases (Major Intrinsic Protein Family)	GO:0006833,biological_process,water transport;GO:0055085,biological_process,transmembrane transport;GO:0015267,molecular_function,channel activity;GO:0016020,cellular_component,membrane;GO:0015250,molecular_function,water channel activity;GO:0034220,biological_process,ion transmembrane transport;GO:0005887,cellular_component,integral component of plasma membrane;GO:0016021,cellular_component,inte…	-
Solyc01g105800.2	6.77575	7.78253	9.02052	1.09078	1.33024	1.00404	2.94802	2.45279	334.637	1.97037e-09	7.27211e-08	K4B2F0,Uncharacterized protein	-	PF01486,K-box region;PF00319,SRF-type transcription factor (DNA-binding and dimerisation domain)	IPR002100,Transcription factor, MADS-box;IPR036879,Transcription factor, MADS-box superfamily;IPR002487,Transcription factor, K-box;IPR033896,MADS MEF2-like	KOG0014,MADS box transcription factor;COG5068,Regulator of arginine metabolism and related MADS box-containing transcription factors	GO:0046983,molecular_function,protein dimerization activity;GO:0003677,molecular_function,DNA binding;GO:0003700,molecular_function,DNA binding transcription factor activity;GO:0045944,biological_process,positive regulation of transcription by RNA polymerase II;GO:0006355,biological_process,regulation of transcription, DNA-templated;GO:0006351,biological_process,transcription, DNA-templated;GO:00…	-
Solyc08g068320.2	4.65376	4.46913	4.61737	10.7842	10.9777	11.4427	-1.10655	4.66401	334.339	1.97953e-09	7.29121e-08	K4CM56,Uncharacterized protein	XP_004245265.1,myb-related protein 3R-1-like;XP_010325169.1,-	PF00249,Myb-like DNA-binding domain	IPR009057,Homeobox-like domain superfamily;IPR001005,SANT/Myb domain;IPR017930,Myb domain	KOG0048,Transcription factor, Myb superfamily;COG5147,Myb superfamily proteins, including transcription factors and mRNA splicing factors	GO:0001135,molecular_function,transcription factor activity, RNA polymerase II transcription factor recruiting;GO:0003677,molecular_function,DNA binding;GO:0000981,molecular_function,RNA polymerase II transcription factor activity, sequence-specific DNA binding;GO:0043565,molecular_function,sequence-specific DNA binding;GO:0006357,biological_process,regulation of transcription by RNA polymerase I…	-
Solyc09g008710.1	0.605663	0.331315	0.305066	9.1116	7.27329	8.06666	-4.14368	1.55244	333.919	1.99255e-09	7.32442e-08	K4CQQ6,Uncharacterized protein	-	-	-	ENOG41114SB,-;ENOG410JKRS,-	GO:0016021,cellular_component,integral component of membrane;GO:0016020,cellular_component,membrane	-
Solyc12g098500.1	24.2701	23.0501	23.3885	12.0945	12.5692	12.9632	1.07587	4.7476	333.589	2.00285e-09	7.34754e-08	K4DHM3,Adenosylhomocysteinase	XP_004252985.1,adenosylhomocysteinase	PF05221,S-adenosyl-L-homocysteine hydrolase;PF00670,S-adenosyl-L-homocysteine hydrolase, NAD binding domain;PF02826,-isomer specific 2-hydroxyacid dehydrogenase, NAD binding domain	IPR000043,Adenosylhomocysteinase-like;IPR036291,NAD(P)-binding domain superfamily;IPR020082,S-adenosyl-L-homocysteine hydrolase, conserved site;IPR034373,Adenosylhomocysteinase;IPR015878,S-adenosyl-L-homocysteine hydrolase, NAD binding domain	COG0499,S-adenosylhomocysteine hydrolase;KOG1370,S-adenosylhomocysteine hydrolase	GO:0051287,molecular_function,NAD binding;GO:0016787,molecular_function,hydrolase activity;GO:0004013,molecular_function,adenosylhomocysteinase activity;GO:0019510,biological_process,S-adenosylhomocysteine catabolic process;GO:0006730,biological_process,one-carbon metabolic process;GO:0005829,cellular_component,cytosol;GO:0033353,biological_process,S-adenosylmethionine cycle	K01251,ko00270,Cysteine and methionine metabolism
Solyc04g074640.2	9.82598	10.9226	10.7071	28.2776	27.8385	30.1689	-1.28887	4.67853	333.159	2.01636e-09	7.38229e-08	K4BU02,Uncharacterized protein	XP_004237942.1,thylakoid lumenal 29 kDa protein, chloroplastic-like	PF00141,Peroxidase	IPR002207,Class I peroxidase;IPR010255,Haem peroxidase;IPR002016,Haem peroxidase, plant/fungal/bacterial	ENOG410XSAA,-;ENOG410IGN6,-	GO:0004601,molecular_function,peroxidase activity;GO:0098869,biological_process,cellular oxidant detoxification;GO:0004130,molecular_function,cytochrome-c peroxidase activity;GO:0006979,biological_process,response to oxidative stress;GO:0042744,biological_process,hydrogen peroxide catabolic process;GO:0055114,biological_process,oxidation-reduction process;GO:0020037,molecular_function,heme bindin…	K00434,ko00053,Ascorbate and aldarate metabolism;K00434,ko00480,Glutathione metabolism
Solyc03g026220.2	92.9844	84.5715	88.003	48.8375	48.047	45.5754	1.06278	6.86793	332.893	2.02477e-09	7.38809e-08	K4BF95,Uncharacterized protein	XP_004234356.1,BAG family molecular chaperone regulator 1	PF02179,BAG domain;PF00240,Ubiquitin family	IPR036533,BAG domain superfamily;IPR000626,Ubiquitin domain;IPR029071,Ubiquitin-like domain superfamily;IPR003103,BAG domain	KOG4361,BCL2-associated athanogene-like proteins and related BAG family chaperone regulators;ENOG4111WNH,-	GO:0051087,molecular_function,chaperone binding	-
Solyc04g064670.2	52.2089	53.0611	50.1703	30.0372	28.2422	28.3739	1.00662	5.71823	332.853	2.02601e-09	7.38809e-08	K4BT58,Uncharacterized protein	XP_004237726.1,psbP domain-containing protein 4, chloroplastic	PF01789,PsbP	IPR002683,PsbP family;IPR016123,Mog1/PsbP, alpha/beta/alpha sandwich	ENOG410IIFH,-;ENOG4111I2H,-	GO:0009654,cellular_component,photosystem II oxygen evolving complex;GO:0009570,cellular_component,chloroplast stroma;GO:0009579,cellular_component,thylakoid;GO:0031977,cellular_component,thylakoid lumen;GO:0009523,cellular_component,photosystem II;GO:0019898,cellular_component,extrinsic component of membrane;GO:0009507,cellular_component,chloroplast;GO:0015979,biological_process,photosynthesis;G…	-
Solyc06g062690.2	8.56768	8.457	7.39962	1.81507	2.02975	2.47336	2.11989	2.95893	331.603	2.06613e-09	7.51453e-08	K4C700,Uncharacterized protein	XP_004241880.1,nucleosome assembly protein 1;4	PF00956,Nucleosome assembly protein (NAP)	IPR002164,Nucleosome assembly protein (NAP);IPR037231,NAP-like superfamily	KOG1507,Nucleosome assembly protein NAP-1;ENOG410XQN9,-	GO:0006334,biological_process,nucleosome assembly;GO:0005634,cellular_component,nucleus	-
Solyc01g010270.2	78.6129	68.2444	67.6042	32.0559	35.4223	31.6431	1.27676	5.2686	331.518	2.0689e-09	7.51453e-08	K4ATM2,Uncharacterized protein	XP_004228412.1,protein SPIRAL1-like 1;XP_004228413.1,-	-	-	-	-	-
Solyc03g098030.2	5.37645	6.46093	5.63079	1.45349	1.49406	1.31985	2.19341	2.38735	330.39	2.10593e-09	7.6339e-08	K4BJL9,Uncharacterized protein	XP_004235371.1,type IV inositol polyphosphate 5-phosphatase 9-like isoform X1	PF03372,ndonuclease/Exonuclease/phosphatase family	IPR036691,Endonuclease/exonuclease/phosphatase superfamily;IPR000300,Inositol polyphosphate-related phosphatase;IPR005135,Endonuclease/exonuclease/phosphatase	COG5411,Phosphatidylinositol 5-phosphate phosphatase;KOG0565,Inositol polyphosphate 5-phosphatase and related proteins	GO:0046856,biological_process,phosphatidylinositol dephosphorylation;GO:0016787,molecular_function,hydrolase activity	-
Solyc03g120940.2	55.4646	55.2277	56.8002	30.8395	29.0794	30.7906	1.05024	5.81968	330.182	2.11287e-09	7.64392e-08	K4BMP3,Uncharacterized protein	XP_004235649.1,protein SAWADEE HOMEODOMAIN HOMOLOG 1	PF16719,SAWADEE domain	IPR032001,SAWADEE domain	ENOG411141H,-;ENOG410IWZD,-	GO:0003682,molecular_function,chromatin binding	-
Solyc02g080230.2	5.49596	5.44206	4.65673	17.8883	17.1249	20.761	-1.67588	3.6749	329.866	2.12344e-09	7.66177e-08	K4B9P4,Uncharacterized protein	XP_004232736.1,CRIB domain-containing protein RIC10	PF00786,P21-Rho-binding domain	IPR036936,CRIB domain superfamily;IPR000095,CRIB domain	ENOG410J1F1,-;ENOG410Z01I,-	-	-
Solyc07g022910.2	11.2895	13.1113	11.319	5.41785	5.1379	5.06241	1.35612	4.66605	329.784	2.12618e-09	7.66177e-08	K4CD47,Uncharacterized protein	-	PF05701,Weak chloroplast movement under blue light	IPR027267,AH/BAR domain superfamily;IPR008545,WEB family	ENOG410YG1U,-;ENOG410IIGB,-	GO:0005829,cellular_component,cytosol;GO:0009904,biological_process,chloroplast accumulation movement;GO:0009903,biological_process,chloroplast avoidance movement	-
Solyc06g071230.2	132.738	130.1	113.096	64.9549	68.2582	62.1478	1.10677	7.20714	329.149	2.14763e-09	7.72389e-08	Q53J25,Putative DNA binding protein, identical	NP_001307462.1,transcription factor MYB1R1	PF00249,Myb-like DNA-binding domain	IPR009057,Homeobox-like domain superfamily;IPR006447,Myb domain, plants;IPR001005,SANT/Myb domain;IPR017930,Myb domain	ENOG410JBTU,-;ENOG4111HRC,-	GO:0006355,biological_process,regulation of transcription, DNA-templated;GO:0003677,molecular_function,DNA binding;GO:0006351,biological_process,transcription, DNA-templated;GO:0005634,cellular_component,nucleus	-
Solyc02g084430.2	50.6375	46.0453	41.3468	14.7851	15.9657	12.3313	1.83759	4.02711	337.436	2.15917e-09	7.75016e-08	K4BAV9,Uncharacterized protein	-	-	-	-	GO:0006355,biological_process,regulation of transcription, DNA-templated;GO:0009640,biological_process,photomorphogenesis;GO:0000989,molecular_function,transcription factor activity, transcription factor binding;GO:0005634,cellular_component,nucleus	-
Solyc06g074070.2	10.2625	9.83873	9.85089	4.51703	3.84324	3.78284	1.4642	4.66896	328.354	2.17483e-09	7.7911e-08	K4C9C5,Uncharacterized protein	XP_004241337.1,receptor-like kinase TMK3	PF00069,Protein kinase domain;PF08263,Leucine rich repeat N-terminal domain	IPR013210,Leucine-rich repeat-containing N-terminal, plant-type;IPR032675,Leucine-rich repeat domain superfamily;IPR011009,Protein kinase-like domain superfamily;IPR003591,Leucine-rich repeat, typical subtype;IPR017441,Protein kinase, ATP binding site;IPR008271,Serine/threonine-protein kinase, active site;IPR000719,Protein kinase domain	COG0515,Serine/threonine protein kinase;ENOG410IG6I,-	GO:0016301,molecular_function,kinase activity;GO:0004675,molecular_function,transmembrane receptor protein serine/threonine kinase activity;GO:0016740,molecular_function,transferase activity;GO:0005524,molecular_function,ATP binding;GO:0007166,biological_process,cell surface receptor signaling pathway;GO:0007178,biological_process,transmembrane receptor protein serine/threonine kinase signaling p…	-
Solyc08g016080.2	35.277	34.3726	31.7514	19.2748	18.0652	17.8713	1.03958	5.81078	327.732	2.19642e-09	7.83776e-08	K4CJD3,Uncharacterized protein	XP_004244793.1,uncharacterized protein LOC101263137	PF08547,Complex I intermediate-associated protein 30 (CIA30);PF13460,NAD(P)H-binding;PF05368,NmrA-like family;PF01370,NAD dependent epimerase/dehydratase family	IPR013857,NADH:ubiquinone oxidoreductase intermediate-associated protein 30;IPR036291,NAD(P)-binding domain superfamily;IPR008979,Galactose-binding-like domain superfamily;IPR016040,NAD(P)-binding domain	KOG1203,Predicted dehydrogenase;COG0702,Predicted nucleoside-diphosphate-sugar epimerases	-	-
Solyc04g005100.2	88.5127	91.682	77.4802	44.9696	47.9228	45.2839	1.06179	6.42164	327.302	2.2115e-09	7.87622e-08	K4BNB6,Uncharacterized protein	XP_004237073.1,transcription factor MYB1R1	PF00249,Myb-like DNA-binding domain	IPR009057,Homeobox-like domain superfamily;IPR006447,Myb domain, plants;IPR001005,SANT/Myb domain;IPR017930,Myb domain	ENOG410IXSS,-;ENOG4111BIB,-	GO:0006355,biological_process,regulation of transcription, DNA-templated;GO:0003677,molecular_function,DNA binding;GO:0005634,cellular_component,nucleus;GO:0006351,biological_process,transcription, DNA-templated	-
Solyc12g055980.1	19.0487	19.7726	14.4691	68.1434	67.9586	64.0957	-1.75259	4.25107	335.579	2.22159e-09	7.89588e-08	K4DFS9,Uncharacterized protein	-	PF00759,lycosyl hydrolase family 9	IPR012341,Six-hairpin glycosidase-like superfamily;IPR001701,Glycoside hydrolase family 9;IPR008928,Six-hairpin glycosidase superfamily	-	GO:0004553,molecular_function,hydrolase activity, hydrolyzing O-glycosyl compounds;GO:0005975,biological_process,carbohydrate metabolic process;GO:0003824,molecular_function,catalytic activity	-
Solyc01g087990.2	17.7106	15.7943	15.7621	38.6019	38.7623	41.0152	-1.10023	5.18646	326.901	2.22565e-09	7.89588e-08	K4AYI9,Uncharacterized protein	XP_004229674.1,agamous-like MADS-box protein AGL15 isoform X2	PF01486,K-box region;PF00319,SRF-type transcription factor (DNA-binding and dimerisation domain)	IPR002100,Transcription factor, MADS-box;IPR036879,Transcription factor, MADS-box superfamily;IPR002487,Transcription factor, K-box;IPR033896,MADS MEF2-like	KOG0014,MADS box transcription factor;COG5068,Regulator of arginine metabolism and related MADS box-containing transcription factors	GO:0046983,molecular_function,protein dimerization activity;GO:0003677,molecular_function,DNA binding;GO:0003700,molecular_function,DNA binding transcription factor activity;GO:0045944,biological_process,positive regulation of transcription by RNA polymerase II;GO:0006355,biological_process,regulation of transcription, DNA-templated;GO:0006351,biological_process,transcription, DNA-templated;GO:00…	-
Solyc08g077230.2	2.23043	2.04107	1.47943	9.28974	9.64888	9.29886	-2.14119	3.60921	344.062	2.24141e-09	7.92109e-08	K4CN83,APRR2-like protein	NP_001304014.1,-;NP_001266246.1,two-component response regulator-like APRR2-like	PF00072,Response regulator receiver domain;PF00249,Myb-like DNA-binding domain	IPR009057,Homeobox-like domain superfamily;IPR001005,SANT/Myb domain;IPR001789,Signal transduction response regulator, receiver domain;IPR017930,Myb domain;IPR011006,CheY-like superfamily;IPR006447,Myb domain, plants	COG5641,GATA Zn-finger-containing transcription factor;KOG1601,GATA-4/5/6 transcription factors	GO:0006355,biological_process,regulation of transcription, DNA-templated;GO:0006351,biological_process,transcription, DNA-templated;GO:0003677,molecular_function,DNA binding;GO:0005634,cellular_component,nucleus;GO:0000160,biological_process,phosphorelay signal transduction system	-
Solyc06g076210.1	3.29933	3.49696	2.66572	26.7348	22.1518	21.2328	-2.73356	4.71999	530.843	2.25175e-09	7.94231e-08	K4C9Y1,Uncharacterized protein	-	PF03470,XS zinc finger domain;PF03468,XS domain;PF03469,XH domain	IPR005380,XS domain;IPR005381,Zinc finger-XS domain;IPR038588,XS domain superfamily;IPR005379,Uncharacterised domain XH	ENOG4111EBT,-;ENOG410J989,-	GO:0031047,biological_process,gene silencing by RNA;GO:0005655,cellular_component,nucleolar ribonuclease P complex	-
Solyc05g005170.2	17.0808	18.5858	16.9613	45.7482	42.2227	49.1815	-1.21721	5.80888	325.083	2.29124e-09	8.06605e-08	K4BW48,Uncharacterized protein	XP_004238649.1,polygalacturonase At1g48100-like	PF00295,lycosyl hydrolases family 28	IPR011050,Pectin lyase fold/virulence factor;IPR006626,Parallel beta-helix repeat;IPR000743,Glycoside hydrolase, family 28	COG5434,Endopolygalacturonase;ENOG410IE12,-	GO:0016798,molecular_function,hydrolase activity, acting on glycosyl bonds;GO:0005975,biological_process,carbohydrate metabolic process;GO:0016787,molecular_function,hydrolase activity;GO:0071555,biological_process,cell wall organization;GO:0004650,molecular_function,polygalacturonase activity;GO:0008152,biological_process,metabolic process;GO:0005576,cellular_component,extracellular region	-
Solyc02g024050.2	20.6044	19.7631	21.5092	48.2754	52.2437	50.8891	-1.1237	5.7059	324.93	2.29685e-09	8.07028e-08	K4B553,Ferredoxin--NADP reductase	XP_004231567.1,ferredoxin--NADP reductase, root-type isozyme, chloroplastic	PF00175,Oxidoreductase NAD-binding domain	IPR001709,Flavoprotein pyridine nucleotide cytochrome reductase;IPR017938,Riboflavin synthase-like beta-barrel;IPR017927,Ferredoxin reductase-type FAD-binding domain;IPR015701,Ferredoxin--NADP reductase;IPR035442,Ferredoxin--NADP reductase, plant and Cyanobacteria type;IPR001433,Oxidoreductase FAD/NAD(P)-binding	KOG1158,NADP/FAD dependent oxidoreductase;COG0369,Sulfite reductase, alpha subunit (flavoprotein)	GO:0004324,molecular_function,ferredoxin-NADP+ reductase activity;GO:0055114,biological_process,oxidation-reduction process;GO:0016491,molecular_function,oxidoreductase activity	K02641,ko00195,Photosynthesis
Solyc07g005010.2	1.27523	1.42742	1.13305	4.54188	4.49299	4.79367	-1.68913	3.19517	324.269	2.32135e-09	8.14072e-08	K4CAX3,Uncharacterized protein	-	PF08263,Leucine rich repeat N-terminal domain;PF13855,Leucine rich repeat;PF07714,Protein tyrosine kinase	IPR001611,Leucine-rich repeat;IPR001245,Serine-threonine/tyrosine-protein kinase, catalytic domain;IPR013210,Leucine-rich repeat-containing N-terminal, plant-type;IPR032675,Leucine-rich repeat domain superfamily;IPR011009,Protein kinase-like domain superfamily;IPR008271,Serine/threonine-protein kinase, active site;IPR000719,Protein kinase domain	COG4886,Leucine-rich repeat (LRR) protein;ENOG410IEHF,-	GO:0004672,molecular_function,protein kinase activity;GO:0006468,biological_process,protein phosphorylation;GO:0005524,molecular_function,ATP binding;GO:0016021,cellular_component,integral component of membrane;GO:0016020,cellular_component,membrane	-
Solyc04g072890.2	32.7319	35.1067	33.1686	18.5469	19.0101	18.4426	1.01574	5.4239	323.498	2.35026e-09	8.22636e-08	K4BTS6,Uncharacterized protein	-	PF00400,WD domain, G-beta repeat	IPR036322,WD40-repeat-containing domain superfamily;IPR015943,WD40/YVTN repeat-like-containing domain superfamily;IPR019775,WD40 repeat, conserved site;IPR001680,WD40 repeat;IPR017986,WD40-repeat-containing domain	ENOG410Y2CG,-;ENOG410IF2H,-	-	-
Solyc01g086820.2	97.3151	104.302	94.6195	254.712	228.271	262.28	-1.16697	6.95219	323.349	2.35591e-09	8.23038e-08	A5AEY1,Histone H3	XP_002285562.1,-;XP_002264961.1,-;XP_002282606.1,-;XP_019072373.1,-;XP_002285556.1,-	PF00125,Core histone H2A/H2B/H3/H4	IPR009072,Histone-fold;IPR007125,Histone H2A/H2B/H3;IPR000164,Histone H3/CENP-A	COG2036,Histones H3 and H4;KOG1745,Histones H3 and H4	GO:0000786,cellular_component,nucleosome;GO:0003677,molecular_function,DNA binding;GO:0031492,molecular_function,nucleosomal DNA binding;GO:0005694,cellular_component,chromosome;GO:0006334,biological_process,nucleosome assembly;GO:0046982,molecular_function,protein heterodimerization activity;GO:0005634,cellular_component,nucleus	K11253,ko05322,Systemic lupus erythematosus;K11253,ko05034,Alcoholism;K11253,ko05202,Transcriptional misregulation in cancer
Solyc10g085830.1	5.10792	5.18425	4.17851	18.9305	18.488	23.2392	-1.90594	3.71603	324.501	2.36447e-09	8.24457e-08	K4D417,Uncharacterized protein	XP_010312333.1,caffeic acid 3-O-methyltransferase 1	PF00891,O-methyltransferase	IPR001077,O-methyltransferase, family 2;IPR016461,O-methyltransferase COMT-type;IPR029063,S-adenosyl-L-methionine-dependent methyltransferase;IPR036388,Winged helix-like DNA-binding domain superfamily;IPR036390,Winged helix DNA-binding domain superfamily	KOG3178,Hydroxyindole-O-methyltransferase and related SAM-dependent methyltransferases;ENOG410XS7T,-	GO:0008171,molecular_function,O-methyltransferase activity;GO:1901847,biological_process,nicotinate metabolic process;GO:0008757,molecular_function,S-adenosylmethionine-dependent methyltransferase activity;GO:0008168,molecular_function,methyltransferase activity;GO:0019438,biological_process,aromatic compound biosynthetic process;GO:0032259,biological_process,methylation;GO:0008938,molecular_func…	-
Solyc12g006930.1	96.126	76.6107	88.4249	33.6161	31.5692	32.8178	1.57881	6.28425	373.539	2.37601e-09	8.26906e-08	K4DBN0,Acyl-[acyl-carrier-protein] hydrolase	-	PF01643,Acyl-ACP thioesterase;PF12590,Acyl-ATP thioesterase	IPR021113,Acyl-ACP-thioesterase, N-terminal;IPR002864,Acyl-ACP thioesterase;IPR029069,HotDog domain superfamily	COG3884,Acyl-ACP thioesterase;ENOG410IGP7,-	GO:0006631,biological_process,fatty acid metabolic process;GO:0006629,biological_process,lipid metabolic process;GO:0016790,molecular_function,thiolester hydrolase activity;GO:0000036,molecular_function,acyl carrier activity;GO:0016297,molecular_function,acyl-[acyl-carrier-protein] hydrolase activity;GO:0009536,cellular_component,plastid;GO:0006633,biological_process,fatty acid biosynthetic proce…	-
Solyc01g079100.2	2.22678	1.6304	2.07732	9.29576	9.83137	10.8482	-2.16463	3.17793	322.573	2.38558e-09	8.27497e-08	K4AXF6,S-acyltransferase	XP_004229366.1,protein S-acyltransferase 18	PF01529,HHC palmitoyltransferase	IPR001594,Palmitoyltransferase, DHHC domain	KOG1311,DHHC-type Zn-finger proteins;COG5273,Uncharacterized protein containing DHHC-type Zn finger	GO:0016020,cellular_component,membrane;GO:0016746,molecular_function,transferase activity, transferring acyl groups;GO:0019706,molecular_function,protein-cysteine S-palmitoyltransferase activity;GO:0016021,cellular_component,integral component of membrane;GO:0016740,molecular_function,transferase activity	-
Solyc11g010600.1	312.038	285.868	282.33	154.116	168.248	158.727	1.03598	8.37477	322.542	2.38675e-09	8.27497e-08	Q949J8,Putative auxin growth promotor protein	-	PF10250,P-fucose protein O-fucosyltransferase	IPR024709,Putative O-fucosyltransferase, plant;IPR019378,GDP-fucose protein O-fucosyltransferase	ENOG4111FD0,-;ENOG410IKX3,-	GO:0005975,biological_process,carbohydrate metabolic process;GO:0016757,molecular_function,transferase activity, transferring glycosyl groups;GO:0006004,biological_process,fucose metabolic process;GO:0016740,molecular_function,transferase activity	-
Solyc05g053550.2	114.279	126.071	116.185	17.6553	22.6718	16.9868	2.80186	7.06519	668.774	2.3922e-09	8.2782e-08	K4C235,Uncharacterized protein	NP_001234036.2,chalcone synthase 2	PF00195,Chalcone and stilbene synthases, N-terminal domain;PF02797,Chalcone and stilbene synthases, C-terminal domain	IPR012328,Chalcone/stilbene synthase, C-terminal;IPR001099,Chalcone/stilbene synthase, N-terminal;IPR016039,Thiolase-like;IPR011141,Polyketide synthase, type III;IPR018088,Chalcone/stilbene synthase, active site	ENOG410IKG2,-;COG3424,Predicted naringenin-chalcone synthase	GO:0016747,molecular_function,transferase activity, transferring acyl groups other than amino-acyl groups;GO:0008152,biological_process,metabolic process;GO:0003824,molecular_function,catalytic activity;GO:0016740,molecular_function,transferase activity;GO:0009058,biological_process,biosynthetic process;GO:0016746,molecular_function,transferase activity, transferring acyl groups	K00660,ko00941,Flavonoid biosynthesis;K00660,ko04712,Circadian rhythm - plant
Solyc05g025810.2	25.4692	26.5825	29.9219	10.84	11.2194	11.0297	1.477	4.81663	321.851	2.41355e-09	8.33632e-08	K4BZW9,Uncharacterized protein	-	PF03088,Strictosidine synthase	IPR011042,Six-bladed beta-propeller, TolB-like;IPR018119,Strictosidine synthase, conserved region;IPR004141,Strictosidine synthase	COG3386,Gluconolactonase;KOG1520,Predicted alkaloid synthase/Surface mucin Hemomucin	GO:0016844,molecular_function,strictosidine synthase activity;GO:0016788,molecular_function,hydrolase activity, acting on ester bonds;GO:0009058,biological_process,biosynthetic process;GO:0005783,cellular_component,endoplasmic reticulum;GO:0016020,cellular_component,membrane	-
Solyc04g054980.2	356.353	392.306	351.3	192.249	197.226	205.504	1.05122	8.26748	321.46	2.42889e-09	8.37348e-08	K4BSP6,Uncharacterized protein	XP_004237403.1,PLAT domain-containing protein 3-like	PF01477,PLAT/LH2 domain	IPR001024,PLAT/LH2 domain;IPR036392,PLAT/LH2 domain superfamily;IPR037060,Catalase core domain superfamily	ENOG410ZKR3,-;ENOG410IY0R,-	GO:0098869,biological_process,cellular oxidant detoxification;GO:0055114,biological_process,oxidation-reduction process;GO:0020037,molecular_function,heme binding;GO:0004096,molecular_function,catalase activity	-
Solyc08g075760.2	5.45179	5.33591	4.72551	1.76324	1.8173	1.59416	1.74328	2.92353	321.276	2.43612e-09	8.38262e-08	K4CMU3,RMC	NP_001269245.1,CYCLOPS/IPD3-like protein	-	-	ENOG410IGIK,-;ENOG41128RB,-	-	-
Solyc03g118480.2	4.56732	3.99863	5.05638	19.5916	20.9714	24.2162	-2.0746	3.6366	335.809	2.4604e-09	8.45031e-08	K4BLZ9,Uncharacterized protein	XP_004235804.1,cell division cycle-associated protein 7-like	PF10497,Zinc-finger domain of monoamine-oxidase A repressor R1	IPR018866,Zinc-finger domain of monoamine-oxidase A repressor R1	ENOG4111RZZ,-;ENOG410IYVW,-	GO:0005634,cellular_component,nucleus	-
Solyc10g081260.1	95.3621	88.8258	80.9801	49.8263	49.27	47.9793	1.01282	6.67148	319.902	2.49109e-09	8.52569e-08	K4D313,Protein DETOXIFICATION	XP_010312180.1,protein DETOXIFICATION 24	PF01554,MatE	IPR002528,Multi antimicrobial extrusion protein	COG0534,Na+-driven multidrug efflux pump;KOG1347,Uncharacterized membrane protein, predicted efflux pump	GO:0055085,biological_process,transmembrane transport;GO:0006855,biological_process,drug transmembrane transport;GO:0015297,molecular_function,antiporter activity;GO:0015238,molecular_function,drug transmembrane transporter activity;GO:0016020,cellular_component,membrane;GO:0016021,cellular_component,integral component of membrane	-
Solyc01g101130.2	0.957028	1.17691	0.632139	9.26281	9.30583	10.3769	-3.24121	2.75861	365.878	2.49167e-09	8.52569e-08	K4B1E2,Uncharacterized protein	XP_019067271.1,myosin-11 isoform X2	-	-	ENOG410YB4Y,-;ENOG410IJ7Q,-	-	-
Solyc05g008290.2	13.8802	13.1504	10.2934	2.96104	3.63178	3.53642	2.04438	3.96329	354.207	2.51304e-09	8.58279e-08	K4BX03,Uncharacterized protein	XP_004238853.1,multicopper oxidase LPR2	PF00394,Multicopper oxidase;PF07731,Multicopper oxidase;PF07732,Multicopper oxidase	IPR001117,Multicopper oxidase, type 1;IPR008972,Cupredoxin;IPR011706,Multicopper oxidase, type 2;IPR011707,Multicopper oxidase, type 3	ENOG410IHX7,-;COG2132,Putative multicopper oxidases	GO:0016722,molecular_function,oxidoreductase activity, oxidizing metal ions;GO:0055114,biological_process,oxidation-reduction process;GO:0016491,molecular_function,oxidoreductase activity;GO:0005507,molecular_function,copper ion binding	-
Solyc04g074330.2	0.0754552	0.0798006	0.0765399	1.85893	1.6773	1.68592	-4.30964	0.478324	318.898	2.53217e-09	8.63201e-08	K4BTX1,Glycosyltransferase	XP_004237925.1,7-deoxyloganetin glucosyltransferase-like	PF00201,UDP-glucoronosyl and UDP-glucosyl transferase	IPR035595,UDP-glycosyltransferase family, conserved site;IPR002213,UDP-glucuronosyl/UDP-glucosyltransferase	KOG1192,UDP-glucuronosyl and UDP-glucosyl transferase;COG1819,Glycosyl transferases, related to UDP-glucuronosyltransferase	GO:0016757,molecular_function,transferase activity, transferring glycosyl groups;GO:0008152,biological_process,metabolic process;GO:0080044,molecular_function,quercetin 7-O-glucosyltransferase activity;GO:0016740,molecular_function,transferase activity;GO:0043231,cellular_component,intracellular membrane-bounded organelle;GO:0080043,molecular_function,quercetin 3-O-glucosyltransferase activity;GO…	-
Solyc09g065240.2	16.3691	15.5531	17.4912	5.20039	5.20475	6.4143	1.72573	4.24933	326.432	2.55949e-09	8.70535e-08	K4CUF1,Patatin	XP_019071339.1,-;XP_004247168.1,probable inactive patatin-like protein 9	PF01734,Patatin-like phospholipase	IPR002641,Patatin-like phospholipase domain;IPR016035,Acyl transferase/acyl hydrolase/lysophospholipase	KOG0513,Ca2+-independent phospholipase A2;COG3621,Patatin	GO:0006629,biological_process,lipid metabolic process;GO:0016787,molecular_function,hydrolase activity;GO:0016042,biological_process,lipid catabolic process;GO:0008152,biological_process,metabolic process	-
Solyc09g091600.2	13.4313	13.57	11.9819	4.81091	4.67325	4.00131	1.68957	3.33543	318.152	2.5632e-09	8.70535e-08	K4CWI6,Uncharacterized protein	XP_004247838.1,protein SULFUR DEFICIENCY-INDUCED 2	PF00515,Tetratricopeptide repeat	IPR001440,Tetratricopeptide repeat 1;IPR011990,Tetratricopeptide-like helical domain superfamily;IPR019734,Tetratricopeptide repeat;IPR013026,Tetratricopeptide repeat-containing domain	ENOG410IIJ9,-;ENOG410YFAS,-	-	-
Solyc08g075280.2	10.1362	11.0291	11.0615	3.4768	3.8614	3.74181	1.70748	3.00046	317.722	2.58128e-09	8.75052e-08	K4CMP5,Uncharacterized protein	-	PF03350,Uncharacterized protein family, UPF0114	IPR005134,Uncharacterised protein family UPF0114	ENOG410IWK7,-;COG2862,Predicted membrane protein	GO:0016021,cellular_component,integral component of membrane;GO:0016020,cellular_component,membrane	-
Solyc09g082580.2	25.8742	23.9492	25.3509	11.6923	10.561	12.2849	1.28787	5.07605	317.329	2.59797e-09	8.79086e-08	K4CVN5,Uncharacterized protein	XP_010326689.1,VAN3-binding protein isoform X2	PF05703,Auxin canalisation;PF08458,Plant pleckstrin homology-like region	IPR013666,Pleckstrin-like, plant;IPR008546,Domain of unknown function DUF828	ENOG4110M78,-;ENOG410IGD5,-	GO:0016021,cellular_component,integral component of membrane;GO:0016020,cellular_component,membrane	-
Solyc02g092530.2	12.2675	9.54721	8.00153	1.18648	1.10035	1.0942	3.29537	3.82772	512.125	2.64403e-09	8.90215e-08	K4BD49,Uncharacterized protein	-	PF03069,Acetamidase/Formamidase family	IPR004304,Acetamidase/Formamidase	ENOG410IG3T,-;COG2421,Predicted acetamidase/formamidase	GO:0016811,molecular_function,hydrolase activity, acting on carbon-nitrogen (but not peptide) bonds, in linear amides	-
Solyc08g063000.2	62.2252	60.1005	57.5994	26.9751	25.8939	31.6177	1.25589	6.22987	316.222	2.64562e-09	8.90215e-08	K4CL82,Uncharacterized protein	-	PF00956,Nucleosome assembly protein (NAP)	IPR002164,Nucleosome assembly protein (NAP);IPR037231,NAP-like superfamily	KOG1507,Nucleosome assembly protein NAP-1;ENOG410XQN9,-	GO:0005737,cellular_component,cytoplasm;GO:0042393,molecular_function,histone binding;GO:0046686,biological_process,response to cadmium ion;GO:0006334,biological_process,nucleosome assembly;GO:0000724,biological_process,double-strand break repair via homologous recombination;GO:0005634,cellular_component,nucleus;GO:0003682,molecular_function,chromatin binding	-
Solyc06g048950.2	10.0018	9.43831	8.89125	21.8352	20.5536	21.3899	-1.00753	5.62496	316.177	2.6476e-09	8.90215e-08	K4C5E1,Uncharacterized protein	XP_004240861.1,probable LRR receptor-like serine/threonine-protein kinase IRK	PF08263,Leucine rich repeat N-terminal domain;PF13855,Leucine rich repeat;PF07714,Protein tyrosine kinase	IPR001611,Leucine-rich repeat;IPR001245,Serine-threonine/tyrosine-protein kinase, catalytic domain;IPR013210,Leucine-rich repeat-containing N-terminal, plant-type;IPR032675,Leucine-rich repeat domain superfamily;IPR011009,Protein kinase-like domain superfamily;IPR003591,Leucine-rich repeat, typical subtype;IPR017441,Protein kinase, ATP binding site;IPR000719,Protein kinase domain	ENOG410IG0X,-;COG4886,Leucine-rich repeat (LRR) protein	GO:0004672,molecular_function,protein kinase activity;GO:0016020,cellular_component,membrane;GO:0006468,biological_process,protein phosphorylation;GO:0000166,molecular_function,nucleotide binding;GO:0005524,molecular_function,ATP binding;GO:0016021,cellular_component,integral component of membrane	-
Solyc06g074110.2	4.45651	4.82696	4.46782	11.5216	10.9296	11.2083	-1.12721	4.68506	316.114	2.65032e-09	8.90215e-08	K4C9C9,Uncharacterized protein	XP_004242114.1,transcription factor LHW-like isoform X1	PF14215,bHLH-MYC and R2R3-MYB transcription factors N-terminal	IPR025610,Transcription factor MYC/MYB N-terminal;IPR011598,Myc-type, basic helix-loop-helix (bHLH) domain;IPR033260,Transcription factor LHW	ENOG410IKJB,-;ENOG4111M9E,-	GO:0046983,molecular_function,protein dimerization activity;GO:0035556,biological_process,intracellular signal transduction;GO:0003700,molecular_function,DNA binding transcription factor activity;GO:0048364,biological_process,root development;GO:0006355,biological_process,regulation of transcription, DNA-templated;GO:0004674,molecular_function,protein serine/threonine kinase activity;GO:0005829,c…	-
Solyc11g008690.1	4.09219	3.62542	4.52047	19.5759	18.8462	22.9244	-2.15109	3.04295	315.899	2.65974e-09	8.91744e-08	K4D5C9,Uncharacterized protein	-	-	-	ENOG410YH10,-;ENOG410IH4V,-	GO:0016021,cellular_component,integral component of membrane;GO:0016020,cellular_component,membrane	-
Solyc04g079690.2	5.33865	4.76689	5.19666	1.5783	1.83558	1.72918	1.74009	3.01814	315.773	2.66524e-09	8.91954e-08	K4BV48,Uncharacterized protein	XP_004238593.1,inactive protein kinase SELMODRAFT_444075-like isoform X1	PF07714,Protein tyrosine kinase	IPR020635,Tyrosine-protein kinase, catalytic domain;IPR001245,Serine-threonine/tyrosine-protein kinase, catalytic domain;IPR011009,Protein kinase-like domain superfamily;IPR008266,Tyrosine-protein kinase, active site;IPR000719,Protein kinase domain	COG0515,Serine/threonine protein kinase;KOG1187,Serine/threonine protein kinase	GO:0004675,molecular_function,transmembrane receptor protein serine/threonine kinase activity;GO:0018108,biological_process,peptidyl-tyrosine phosphorylation;GO:0007166,biological_process,cell surface receptor signaling pathway;GO:0004713,molecular_function,protein tyrosine kinase activity;GO:0005886,cellular_component,plasma membrane;GO:0004672,molecular_function,protein kinase activity;GO:00064…	-
Solyc03g117840.2	12.3358	13.6985	14.4564	3.71424	3.14924	3.03855	2.19328	2.85027	315.306	2.68587e-09	8.97217e-08	K4BLT5,Uncharacterized protein	-	-	-	ENOG410J2DA,-;ENOG410YUES,-	-	-
Solyc03g114750.2	20.9924	19.8366	23.0271	1.16967	1.80493	1.00536	4.16128	3.47198	554.374	2.70862e-09	9.0317e-08	K4BKX7,Uncharacterized protein	XP_004236077.1,-;XP_010318880.1,-;XP_010318877.1,-;XP_004236076.1,uncharacterized protein LOC101262502	-	-	ENOG41115UI,-;ENOG410JPAV,-	-	-
Solyc09g008940.2	12.9896	13.9997	13.1703	32.0412	31.5796	35.0125	-1.13073	5.08963	313.624	2.76162e-09	9.19169e-08	K4CQS5,Uncharacterized protein	-	PF03479,omain of unknown function (DUF296)	IPR005175,PPC domain;IPR017956,AT hook, DNA-binding motif	ENOG410YDQY,-;ENOG410IGB0,-	GO:0003677,molecular_function,DNA binding	-
Solyc11g071280.1	18.8406	18.3061	18.182	49.0933	43.8726	51.2742	-1.21734	5.27053	313.51	2.76686e-09	9.19242e-08	Q5DQ95,4-amino-4-deoxychorismate lyase	NP_001234878.1,4-amino-4-deoxychorismate lyase	PF01063,Amino-transferase class IV	IPR001544,Aminotransferase class IV;IPR036038,Aminotransferase-like, PLP-dependent enzymes	COG0115,Branched-chain amino acid aminotransferase/4-amino-4-deoxychorismate lyase;KOG0975,Branched chain aminotransferase BCAT1, pyridoxal phosphate enzymes type IV superfamily	GO:0003824,molecular_function,catalytic activity;GO:0008152,biological_process,metabolic process;GO:0016829,molecular_function,lyase activity	K18482,ko00790,Folate biosynthesis
Solyc06g060450.2	0.248186	0.131239	0.285321	6.92566	6.65536	5.17045	-4.60701	1.171	313.154	2.78322e-09	9.23001e-08	K4C6M5,Uncharacterized protein	-	PF01105,emp24/gp25L/p24 family/GOLD	IPR009038,GOLD domain;IPR015720,TMP21-related	ENOG410XTBQ,-;KOG1691,emp24/gp25L/p24 family of membrane trafficking proteins	GO:0005789,cellular_component,endoplasmic reticulum membrane;GO:0016021,cellular_component,integral component of membrane;GO:0016020,cellular_component,membrane	-
Solyc11g017130.1	1.25741	1.14877	1.32219	5.03237	4.66164	5.12843	-1.82117	2.9229	313.041	2.78849e-09	9.23078e-08	K4D6L6,Uncharacterized protein	XP_010312823.1,FHA domain-containing protein PS1	PF13638,PIN domain;PF00498,HA domain	IPR002716,PIN domain;IPR008984,SMAD/FHA domain superfamily;IPR000253,Forkhead-associated (FHA) domain	ENOG4111R97,-;KOG1881,Anion exchanger adaptor protein Kanadaptin, contains FHA domain	-	-
Solyc02g077610.2	2.24786	2.39405	2.15813	10.8289	9.8528	9.31973	-1.97923	2.48858	312.711	2.80382e-09	9.26474e-08	K4B8Y6,Uncharacterized protein	XP_010316779.1,NAC domain-containing protein 73	PF02365,No apical meristem (NAM) protein	IPR003441,NAC domain;IPR036093,NAC domain superfamily	ENOG410IGX8,-;ENOG410YF7Q,-	GO:0003677,molecular_function,DNA binding;GO:0045893,biological_process,positive regulation of transcription, DNA-templated;GO:0006355,biological_process,regulation of transcription, DNA-templated;GO:0006351,biological_process,transcription, DNA-templated;GO:2000652,biological_process,regulation of secondary cell wall biogenesis;GO:0005634,cellular_component,nucleus	-
Solyc01g095030.2	69.7237	62.7659	64.0215	29.1062	29.3624	24.4907	1.40697	6.20538	330.222	2.82003e-09	9.30153e-08	K4AZP3,Uncharacterized protein	XP_004229917.1,-	PF00249,Myb-like DNA-binding domain	IPR009057,Homeobox-like domain superfamily;IPR006447,Myb domain, plants;IPR001005,SANT/Myb domain;IPR017930,Myb domain	KOG0724,Zuotin and related molecular chaperones (DnaJ superfamily), contains DNA-binding domains;COG5269,Ribosome-associated chaperone zuotin	GO:0006355,biological_process,regulation of transcription, DNA-templated;GO:0003677,molecular_function,DNA binding;GO:0005634,cellular_component,nucleus;GO:0006351,biological_process,transcription, DNA-templated	-
Solyc06g074260.2	173.342	126.929	120.489	4.26018	4.6847	4.88848	5.09014	6.97609	1160.6	2.85438e-09	9.35926e-08	K4C9E4,Uncharacterized protein	-	PF04520,Senescence regulator	IPR007608,Senescence regulator S40	ENOG410IZ3U,-;ENOG410ZEJB,-	-	-
Solyc06g060140.2	8.65821	9.4832	10.1914	27.6848	27.9531	26.4885	-1.36763	5.96435	320.165	2.8614e-09	9.35926e-08	K4C6J5,Uncharacterized protein	XP_010322935.1,kinesin-like protein KIN-7C, mitochondrial isoform X2	PF00225,Kinesin motor domain	IPR027640,Kinesin-like protein;IPR019821,Kinesin motor domain, conserved site;IPR001752,Kinesin motor domain;IPR036961,Kinesin motor domain superfamily;IPR027417,P-loop containing nucleoside triphosphate hydrolase	COG5059,Kinesin-like protein;KOG0242,Kinesin-like protein	GO:0005871,cellular_component,kinesin complex;GO:0003774,molecular_function,motor activity;GO:0005524,molecular_function,ATP binding;GO:0016887,molecular_function,ATPase activity;GO:0008017,molecular_function,microtubule binding;GO:0005886,cellular_component,plasma membrane;GO:0007018,biological_process,microtubule-based movement;GO:0000166,molecular_function,nucleotide binding;GO:0003777,molecul…	-
Solyc01g105010.2	5.928	5.33339	5.25775	17.1586	17.0749	16.4269	-1.45308	3.28567	311.473	2.86223e-09	9.35926e-08	K4B273,Uncharacterized protein	NP_001333364.1,non-specific lipid-transfer protein precursor	PF14368,Probable lipid transfer	IPR016140,Bifunctional inhibitor/plant lipid transfer protein/seed storage helical domain;IPR036312,Bifunctional inhibitor/plant lipid transfer protein/seed storage helical domain superfamily;IPR000528,Plant lipid transfer protein/Par allergen	ENOG410J0Q5,-;ENOG410Z3NP,-	GO:0006869,biological_process,lipid transport;GO:0008289,molecular_function,lipid binding	-
Solyc02g079650.2	22.6597	21.7956	22.8381	9.07519	7.22141	8.13585	1.6249	4.04549	311.426	2.86448e-09	9.35926e-08	K4B9I6,Uncharacterized protein	-	PF00069,Protein kinase domain	IPR011009,Protein kinase-like domain superfamily;IPR008271,Serine/threonine-protein kinase, active site;IPR000719,Protein kinase domain	COG0515,Serine/threonine protein kinase	GO:0006468,biological_process,protein phosphorylation;GO:0005524,molecular_function,ATP binding;GO:0004672,molecular_function,protein kinase activity	-
Solyc09g009220.2	1.67267	1.39751	1.06554	10.2981	8.84397	10.9035	-2.70655	3.28472	364.136	2.86821e-09	9.35926e-08	K4CQV1,Uncharacterized protein	XP_004246557.1,uncharacterized protein LOC101267341	PF14309,omain of unknown function (DUF4378)	IPR025486,Domain of unknown function DUF4378	ENOG410Z621,-;ENOG410IJPA,-	-	-
Solyc03g095820.2	12.7556	11.906	12.8469	3.60471	4.68492	3.91514	1.78689	3.49413	311.024	2.88378e-09	9.38844e-08	K4BJ04,Uncharacterized protein	XP_004235233.1,protein MID1-COMPLEMENTING ACTIVITY 1-like isoform X1	PF04749,PLAC8 family	IPR006461,PLAC8 motif-containing protein;IPR036537,Adaptor protein Cbl, N-terminal domain superfamily	ENOG4111BG0,-;ENOG410J6ZM,-	GO:0007166,biological_process,cell surface receptor signaling pathway;GO:0004871,molecular_function,signal transducer activity	-
Solyc02g089680.2	62.3072	55.4917	59.8606	30.9007	32.7311	33.0571	1.04357	6.36269	310.949	2.88741e-09	9.38844e-08	K4BCB9,Uncharacterized protein	XP_004232107.1,protein trichome birefringence-like 19	PF13839,SL/SGNH-like Acyl-Esterase family found in Pmr5 and Cas1p;PF14416,PMR5 N terminal Domain	IPR025846,PMR5 N-terminal domain;IPR026057,PC-Esterase;IPR029962,Trichome birefringence-like family	ENOG410YEYH,-;ENOG410IVKZ,-	GO:0016413,molecular_function,O-acetyltransferase activity;GO:0005794,cellular_component,Golgi apparatus;GO:0071554,biological_process,cell wall organization or biogenesis;GO:0016021,cellular_component,integral component of membrane;GO:0016020,cellular_component,membrane	-
Solyc08g082630.2	4.73869	4.18295	3.65216	12.4078	13.8472	14.6279	-1.53891	4.36337	310.737	2.89764e-09	9.40501e-08	D7R605,Auxin response factor	NP_001234534.1,auxin response factor 9	PF02309,AUX/IAA family;PF02362,B3 DNA binding domain;PF06507,Auxin response factor	IPR015300,DNA-binding pseudobarrel domain superfamily;IPR033389,AUX/IAA domain;IPR003340,B3 DNA binding domain;IPR010525,Auxin response factor;IPR000270,PB1 domain	-	GO:0009725,biological_process,response to hormone;GO:0003677,molecular_function,DNA binding;GO:0009734,biological_process,auxin-activated signaling pathway;GO:0006355,biological_process,regulation of transcription, DNA-templated;GO:0006351,biological_process,transcription, DNA-templated;GO:0005634,cellular_component,nucleus	K14486,ko04075,Plant hormone signal transduction
Solyc12g005980.1	34.5754	31.867	32.7298	14.1815	16.9605	16.4704	1.2251	5.52333	310.355	2.91627e-09	9.4487e-08	K4DBD6,Uncharacterized protein	-	PF08325,WLM domain;PF09409,PUB domain	IPR018997,PUB domain;IPR036339,PUB-like domain superfamily;IPR013536,WLM domain	KOG4842,Protein involved in sister chromatid separation and/or segregation;ENOG4111W00,-	-	-
SAM1	212.721	205.93	172.601	90.9673	90.3213	99.6801	1.23573	7.94342	310.192	2.92422e-09	9.45773e-08	A0A0V0I8Z2,S-adenosylmethionine synthase	-	PF02773,S-adenosylmethionine synthetase, C-terminal domain;PF00438,S-adenosylmethionine synthetase, N-terminal domain;PF02772,S-adenosylmethionine synthetase, central domain	IPR022630,S-adenosylmethionine synthetase, C-terminal;IPR022628,S-adenosylmethionine synthetase, N-terminal;IPR022629,S-adenosylmethionine synthetase, central domain;IPR022636,S-adenosylmethionine synthetase superfamily;IPR022631,S-adenosylmethionine synthetase, conserved site;IPR002133,S-adenosylmethionine synthetase	-	GO:0006556,biological_process,S-adenosylmethionine biosynthetic process;GO:0016740,molecular_function,transferase activity;GO:0046872,molecular_function,metal ion binding;GO:0004478,molecular_function,methionine adenosyltransferase activity;GO:0006730,biological_process,one-carbon metabolic process;GO:0000166,molecular_function,nucleotide binding;GO:0005524,molecular_function,ATP binding	-
Solyc05g056470.1	8.38134	9.13754	8.09354	19.9968	20.1478	20.9227	-1.08954	4.70552	310.008	2.93328e-09	9.4703e-08	K4C2X1,Uncharacterized protein	XP_004239636.1,ABC transporter G family member 5	PF01061,ABC-2 type transporter;PF00005,ABC transporter	IPR017871,ABC transporter, conserved site;IPR003593,AAA+ ATPase domain;IPR013525,ABC-2 type transporter;IPR003439,ABC transporter-like;IPR027417,P-loop containing nucleoside triphosphate hydrolase	COG1131,ABC-type multidrug transport system, ATPase component;KOG0061,Transporter, ABC superfamily (Breast cancer resistance protein)	GO:0042626,molecular_function,ATPase activity, coupled to transmembrane movement of substances;GO:0055085,biological_process,transmembrane transport;GO:0016887,molecular_function,ATPase activity;GO:0016020,cellular_component,membrane;GO:0005886,cellular_component,plasma membrane;GO:0000166,molecular_function,nucleotide binding;GO:0005524,molecular_function,ATP binding;GO:0016021,cellular_componen…	-
Solyc03g082720.2	35.4649	30.5322	25.3464	7.99658	8.03499	9.30677	2.01267	3.8531	332.883	2.98866e-09	9.63055e-08	K4BI48,Protein yippee-like	XP_004234995.1,protein yippee-like At4g27740	PF03226,Yippee zinc-binding/DNA-binding /Mis18, centromere assembly	IPR034751,Yippee domain;IPR004910,Yippee/Mis18/Cereblon	KOG3399,Predicted Yippee-type zinc-binding protein;ENOG4111VJ1,-	GO:0046872,molecular_function,metal ion binding	-
Solyc10g085030.1	53.7323	55.4862	56.6526	25.9657	27.2547	29.0465	1.17915	4.6656	308.799	2.99344e-09	9.63055e-08	K4D3T7,Uncharacterized protein	XP_004249669.1,uncharacterized protein LOC101250355	PF04832,SOUL heme-binding protein	IPR011256,Regulatory factor, effector binding domain superfamily;IPR006917,SOUL haem-binding protein	-	-	-
Solyc07g063560.2	0.963056	0.963758	0.983202	4.38904	5.05326	5.24235	-2.16457	2.03022	307.542	3.05763e-09	9.81982e-08	K4CH39,Uncharacterized protein	XP_004244189.1,uncharacterized protein LOC101243730	PF14364,omain of unknown function (DUF4408);PF05553,Cotton fibre expressed protein	IPR025520,Domain of unknown function DUF4408;IPR008480,Protein of unknown function DUF761, plant	ENOG410ZK5T,-;ENOG410IWHV,-	-	-
Solyc05g007230.2	0.332783	0.226252	0.292558	2.10743	1.99194	1.88177	-2.64145	2.05021	307.426	3.06359e-09	9.82173e-08	K4BWP9,Uncharacterized protein	XP_004239381.1,LRR receptor-like serine/threonine-protein kinase GSO1	PF00069,Protein kinase domain;PF08263,Leucine rich repeat N-terminal domain;PF13855,Leucine rich repeat	IPR001611,Leucine-rich repeat;IPR013210,Leucine-rich repeat-containing N-terminal, plant-type;IPR032675,Leucine-rich repeat domain superfamily;IPR011009,Protein kinase-like domain superfamily;IPR003591,Leucine-rich repeat, typical subtype;IPR017441,Protein kinase, ATP binding site;IPR008271,Serine/threonine-protein kinase, active site;IPR000719,Protein kinase domain	COG0515,Serine/threonine protein kinase;COG4886,Leucine-rich repeat (LRR) protein;ENOG410IJJK,-	GO:0016301,molecular_function,kinase activity;GO:0016740,molecular_function,transferase activity;GO:0005524,molecular_function,ATP binding;GO:0004674,molecular_function,protein serine/threonine kinase activity;GO:0016020,cellular_component,membrane;GO:0006468,biological_process,protein phosphorylation;GO:0000166,molecular_function,nucleotide binding;GO:0016310,biological_process,phosphorylation;G…	-
Solyc06g036310.2	118.489	140.163	125.214	55.2138	60.9492	62.7211	1.2677	6.03828	306.957	3.088e-09	9.87075e-08	K4C4Z8,Uncharacterized protein	-	PF00403,Heavy-metal-associated domain	IPR006121,Heavy metal-associated domain, HMA;IPR036163,Heavy metal-associated domain superfamily	COG2608,Copper chaperone;KOG1603,Copper chaperone	GO:0005737,cellular_component,cytoplasm;GO:0046914,molecular_function,transition metal ion binding;GO:0046916,biological_process,cellular transition metal ion homeostasis;GO:0046872,molecular_function,metal ion binding;GO:0030001,biological_process,metal ion transport	-
Solyc03g031800.2	25.4257	23.9829	20.4991	58.3429	59.9232	64.7657	-1.22641	5.47991	306.925	3.08966e-09	9.87075e-08	K4BFF2,Xyloglucan endotransglucosylase/hydrolase	XP_004234486.1,probable xyloglucan endotransglucosylase/hydrolase protein 8	PF00722,lycosyl hydrolases family 16;PF06955,Xyloglucan endo-transglycosylase (XET) C-terminus	IPR000757,Glycoside hydrolase family 16;IPR016455,Xyloglucan endotransglucosylase/hydrolase;IPR010713,Xyloglucan endo-transglycosylase, C-terminal;IPR008263,Glycoside hydrolase, family 16, active site;IPR013320,Concanavalin A-like lectin/glucanase domain superfamily;IPR008264,Beta-glucanase	ENOG410YAVH,-;ENOG410INDT,-	GO:0016798,molecular_function,hydrolase activity, acting on glycosyl bonds;GO:0005975,biological_process,carbohydrate metabolic process;GO:0016787,molecular_function,hydrolase activity;GO:0042546,biological_process,cell wall biogenesis;GO:0005618,cellular_component,cell wall;GO:0071555,biological_process,cell wall organization;GO:0016740,molecular_function,transferase activity;GO:0004553,molecula…	-
Solyc09g008380.2	6.92007	6.81125	5.98007	20.2138	17.8265	21.1018	-1.42298	4.22491	306.798	3.09632e-09	9.87479e-08	K4CQM6,Pectate lyase	XP_004246611.1,probable pectate lyase 12	PF00544,Pectate lyase	IPR011050,Pectin lyase fold/virulence factor;IPR002022,Pectate lyase;IPR012334,Pectin lyase fold;IPR018082,AmbAllergen	COG3866,Pectate lyase;ENOG410IGFP,-	GO:0045490,biological_process,pectin catabolic process;GO:0046872,molecular_function,metal ion binding;GO:0016020,cellular_component,membrane;GO:0030570,molecular_function,pectate lyase activity;GO:0016021,cellular_component,integral component of membrane;GO:0016829,molecular_function,lyase activity	K01728,ko00040,Pentose and glucuronate interconversions;K01728,ko02024,Quorum sensing
Solyc02g072090.1	8.80707	8.04984	8.32646	19.4769	18.7577	18.7623	-1.01372	5.61172	306.305	3.1223e-09	9.94032e-08	K4B8I4,Uncharacterized protein	-	PF12169,NA polymerase III subunits gamma and tau domain III;PF13177,NA polymerase III, delta subunit	IPR003593,AAA+ ATPase domain;IPR022754,DNA polymerase III, gamma subunit, domain III;IPR008921,DNA polymerase III, clamp loader complex, gamma/delta/delta subunit, C-terminal;IPR012763,DNA polymerase III, subunit gamma/ tau;IPR027417,P-loop containing nucleoside triphosphate hydrolase	COG2812,DNA polymerase III, gamma/tau subunits;KOG0989,Replication factor C, subunit RFC4	GO:0003689,molecular_function,DNA clamp loader activity;GO:0003887,molecular_function,DNA-directed DNA polymerase activity;GO:0003677,molecular_function,DNA binding;GO:0071897,biological_process,DNA biosynthetic process;GO:0005663,cellular_component,DNA replication factor C complex;GO:0005524,molecular_function,ATP binding;GO:0009360,cellular_component,DNA polymerase III complex;GO:0006260,biolog…	-
Solyc03g006980.2	4.43933	5.58434	4.76103	17.2886	17.9064	20.8029	-1.75537	4.12324	315.754	3.14628e-09	9.99355e-08	K4BEC1,Uncharacterized protein	-	PF01120,Alpha-L-fucosidase	IPR017853,Glycoside hydrolase superfamily;IPR008979,Galactose-binding-like domain superfamily;IPR000933,Glycoside hydrolase, family 29	KOG3340,Alpha-L-fucosidase;COG3669,Alpha-L-fucosidase	GO:0005975,biological_process,carbohydrate metabolic process;GO:0004560,molecular_function,alpha-L-fucosidase activity;GO:0005773,cellular_component,vacuole	-
Solyc03g006650.1	0.134082	0.060773	0.0777197	2.65728	2.18977	2.44216	-4.56413	0.917569	305.388	3.17134e-09	1.0044e-07	K4BE88,Uncharacterized protein	XP_004234261.1,sugar carrier protein C-like	PF00083,Sugar (and other) transporter	IPR036259,MFS transporter superfamily;IPR003663,Sugar/inositol transporter;IPR020846,Major facilitator superfamily domain;IPR005829,Sugar transporter, conserved site;IPR005828,Major facilitator, sugar transporter-like	ENOG410XNQK,-;KOG0254,Predicted transporter (major facilitator superfamily)	GO:0022857,molecular_function,transmembrane transporter activity;GO:0055085,biological_process,transmembrane transport;GO:0005351,molecular_function,carbohydrate:proton symporter activity;GO:0005355,molecular_function,glucose transmembrane transporter activity;GO:1902600,biological_process,proton transmembrane transport;GO:0016020,cellular_component,membrane;GO:0046323,biological_process,glucose …	-
Solyc01g107260.2	1.50405	1.75287	1.9111	6.36659	6.75061	6.93878	-1.7841	3.61945	304.894	3.19812e-09	1.01114e-07	K4B2U3,Uncharacterized protein	XP_004231388.1,uncharacterized protein LOC101255843 isoform X1	-	-	ENOG4111TCV,-;ENOG410IH01,-	-	-
Solyc10g079300.1	0.296122	0.27962	0.240303	1.796	2.00386	2.37951	-2.75559	1.6588	304.61	3.21368e-09	1.0143e-07	K4D2H1,Calcium-transporting ATPase	XP_010312090.1,putative calcium-transporting ATPase 11, plasma membrane-type	PF00690,Cation transporter/ATPase, N-terminus;PF00122,1-E2 ATPase;PF00702,haloacid dehalogenase-like hydrolase;PF00689,Cation transporting ATPase, C-terminus	IPR006408,P-type ATPase, subfamily IIB;IPR023214,HAD superfamily;IPR036412,HAD-like superfamily;IPR023299,P-type ATPase, cytoplasmic domain N;IPR018303,P-type ATPase, phosphorylation site;IPR001757,P-type ATPase;IPR023298,P-type ATPase, transmembrane domain superfamily;IPR006068,Cation-transporting P-type ATPase, C-terminal;IPR008250,P-type ATPase, A domain superfamily;IPR004014,Cation-transporti…	ENOG410XNNC,-;KOG0204,Calcium transporting ATPase	GO:0016787,molecular_function,hydrolase activity;GO:0099132,biological_process,ATP hydrolysis coupled cation transmembrane transport;GO:0005388,molecular_function,calcium-transporting ATPase activity;GO:0006816,biological_process,calcium ion transport;GO:0005524,molecular_function,ATP binding;GO:0043231,cellular_component,intracellular membrane-bounded organelle;GO:0006811,biological_process,ion …	-
Solyc06g074930.1	0.332606	0.234507	0.17994	5.39206	4.26399	5.45094	-4.18084	1.03378	303.588	3.27025e-09	1.02861e-07	K4C9K9,Uncharacterized protein	-	PF00403,Heavy-metal-associated domain	IPR006121,Heavy metal-associated domain, HMA;IPR036163,Heavy metal-associated domain superfamily	COG2608,Copper chaperone;KOG1603,Copper chaperone	GO:0005737,cellular_component,cytoplasm;GO:0030001,biological_process,metal ion transport;GO:0046916,biological_process,cellular transition metal ion homeostasis;GO:0046872,molecular_function,metal ion binding;GO:0046914,molecular_function,transition metal ion binding	-
PME2.1	64.4092	55.246	57.5878	12.7074	10.7516	14.2176	2.39921	6.28481	550.81	3.29803e-09	1.03557e-07	E8ZG61,Pectinesterase	NP_001274785.1,pectin methyl esterase	PF04043,Plant invertase/pectin methylesterase inhibitor;PF01095,Pectinesterase	IPR035513,Invertase/pectin methylesterase inhibitor domain superfamily;IPR006501,Pectinesterase inhibitor domain;IPR018040,Pectinesterase, Tyr active site;IPR011050,Pectin lyase fold/virulence factor;IPR012334,Pectin lyase fold;IPR000070,Pectinesterase, catalytic;IPR033131,Pectinesterase, Asp active site	COG4677,Pectin methylesterase;ENOG410II3N,-	GO:0004857,molecular_function,enzyme inhibitor activity;GO:0016787,molecular_function,hydrolase activity;GO:0045490,biological_process,pectin catabolic process;GO:0030599,molecular_function,pectinesterase activity;GO:0071555,biological_process,cell wall organization;GO:0005618,cellular_component,cell wall;GO:0043086,biological_process,negative regulation of catalytic activity;GO:0045330,molecular…	K01051,ko00040,Pentose and glucuronate interconversions;K01051,ko00500,Starch and sucrose metabolism
Solyc01g011350.2	146.728	143.16	152.888	73.63	63.547	65.7667	1.29042	7.48172	304.881	3.32324e-09	1.0417e-07	K4ATX3,Uncharacterized protein	-	PF12579,Protein of unknown function (DUF3755)	IPR022228,Protein of unknown function DUF3755	ENOG410INWV,-;ENOG4111MBV,-	-	-
Solyc09g090320.1	4.46719	5.21763	4.73029	19.8844	16.9457	21.4546	-1.8503	5.04431	365.906	3.37312e-09	1.05553e-07	K4CW58,Uncharacterized protein	XP_004247931.1,kinesin-like protein KIN-10A isoform X2	PF00225,Kinesin motor domain	IPR036961,Kinesin motor domain superfamily;IPR027640,Kinesin-like protein;IPR001752,Kinesin motor domain;IPR027417,P-loop containing nucleoside triphosphate hydrolase	COG5059,Kinesin-like protein;KOG0243,Kinesin-like protein	GO:0003777,molecular_function,microtubule motor activity;GO:0005871,cellular_component,kinesin complex;GO:0003774,molecular_function,motor activity;GO:0008017,molecular_function,microtubule binding;GO:0007018,biological_process,microtubule-based movement;GO:0000166,molecular_function,nucleotide binding;GO:0005524,molecular_function,ATP binding;GO:0008574,molecular_function,ATP-dependent microtubu…	-
Solyc07g065880.2	1.17084	1.36901	1.05636	4.03897	4.17612	4.0815	-1.6135	3.4003	301.535	3.38758e-09	1.05824e-07	K4CHR4,Uncharacterized protein	-	PF00225,Kinesin motor domain;PF00307,Calponin homology (CH) domain	IPR001715,Calponin homology domain;IPR027640,Kinesin-like protein;IPR001752,Kinesin motor domain;IPR036872,CH domain superfamily;IPR027417,P-loop containing nucleoside triphosphate hydrolase	COG5059,Kinesin-like protein;KOG0239,Kinesin (KAR3 subfamily)	GO:0003777,molecular_function,microtubule motor activity;GO:0005871,cellular_component,kinesin complex;GO:0009845,biological_process,seed germination;GO:0003774,molecular_function,motor activity;GO:0009060,biological_process,aerobic respiration;GO:0016887,molecular_function,ATPase activity;GO:0005739,cellular_component,mitochondrion;GO:0008017,molecular_function,microtubule binding;GO:0007018,bio…	-
Solyc10g074920.1	1.99929	2.18452	2.44708	12.5971	11.1778	10.0515	-2.18127	3.13999	301.268	3.40323e-09	1.06132e-07	K4D1T4,Uncharacterized protein	XP_004249033.1,mannan endo-1,4-beta-mannosidase 6 isoform X1	PF00150,Cellulase (glycosyl hydrolase family 5)	IPR017853,Glycoside hydrolase superfamily;IPR001547,Glycoside hydrolase, family 5	COG3934,Endo-beta-mannanase;ENOG410IG6D,-	GO:0016798,molecular_function,hydrolase activity, acting on glycosyl bonds;GO:0005975,biological_process,carbohydrate metabolic process;GO:0016787,molecular_function,hydrolase activity;GO:0046355,biological_process,mannan catabolic process;GO:0009845,biological_process,seed germination;GO:0004553,molecular_function,hydrolase activity, hydrolyzing O-glycosyl compounds;GO:0016985,molecular_function…	K19355,ko00051,Fructose and mannose metabolism
Solyc11g065700.1	45.908	41.0419	44.2093	20.6814	21.4307	22.9742	1.17756	4.91616	300.701	3.43668e-09	1.06993e-07	K4D9I0,Uncharacterized protein	XP_010313274.1,-;XP_010313273.1,nuclear transcription factor Y subunit A-1	PF02045,CCAAT-binding transcription factor (CBF-B/NF-YA) subunit B	IPR001289,Nuclear transcription factor Y subunit A	COG5224,CCAAT-binding factor, subunit B;KOG1561,CCAAT-binding factor, subunit B (HAP2)	GO:0006355,biological_process,regulation of transcription, DNA-templated;GO:0003700,molecular_function,DNA binding transcription factor activity	K08064,ko05152,Tuberculosis;K08064,ko04612,Antigen processing and presentation
Solyc05g052610.2	48.8955	46.4707	41.2301	22.2124	20.01	19.3086	1.31081	5.04238	300.429	3.45286e-09	1.07314e-07	K4C1U2,Uncharacterized protein	XP_004239941.1,-;XP_004239940.1,transcription factor DIVARICATA;XP_019069383.1,-	PF00249,Myb-like DNA-binding domain	IPR009057,Homeobox-like domain superfamily;IPR006447,Myb domain, plants;IPR001005,SANT/Myb domain;IPR017884,SANT domain;IPR017930,Myb domain	KOG0724,Zuotin and related molecular chaperones (DnaJ superfamily), contains DNA-binding domains;COG5269,Ribosome-associated chaperone zuotin	GO:0006355,biological_process,regulation of transcription, DNA-templated;GO:0003677,molecular_function,DNA binding;GO:0006351,biological_process,transcription, DNA-templated;GO:0005634,cellular_component,nucleus	-
Solyc08g042010.2	0.755157	0.596322	0.40854	16.444	12.6511	13.1898	-4.44345	3.37278	544.447	3.46582e-09	1.07534e-07	K4CK59,Uncharacterized protein	XP_004244985.2,probable glycosyltransferase At5g25310	PF03016,xostosin family	IPR004263,Exostosin-like	KOG1021,Acetylglucosaminyltransferase EXT1/exostosin 1;ENOG410XTFH,-	GO:0016757,molecular_function,transferase activity, transferring glycosyl groups;GO:0006486,biological_process,protein glycosylation;GO:0016021,cellular_component,integral component of membrane;GO:0016020,cellular_component,membrane	-
Solyc08g082890.2	1.10218	1.16565	0.999644	6.46661	6.10795	5.83496	-2.33279	1.68949	300.049	3.47563e-09	1.07656e-07	K4CPT5,Uncharacterized protein	XP_004246088.1,myb-related protein 330	PF00249,Myb-like DNA-binding domain	IPR009057,Homeobox-like domain superfamily;IPR001005,SANT/Myb domain;IPR017930,Myb domain	KOG0048,Transcription factor, Myb superfamily;COG5147,Myb superfamily proteins, including transcription factors and mRNA splicing factors	GO:0001135,molecular_function,transcription factor activity, RNA polymerase II transcription factor recruiting;GO:0003677,molecular_function,DNA binding;GO:0000981,molecular_function,RNA polymerase II transcription factor activity, sequence-specific DNA binding;GO:0043565,molecular_function,sequence-specific DNA binding;GO:0006357,biological_process,regulation of transcription by RNA polymerase I…	-
Solyc04g016080.1	0.254179	0.26455	0.324133	2.09216	1.75527	2.04752	-2.62838	2.00287	299.629	3.50106e-09	1.08261e-07	K4BQA9,Uncharacterized protein	-	PF00225,Kinesin motor domain;PF00307,Calponin homology (CH) domain	IPR001715,Calponin homology domain;IPR036872,CH domain superfamily;IPR027417,P-loop containing nucleoside triphosphate hydrolase;IPR001752,Kinesin motor domain;IPR036961,Kinesin motor domain superfamily;IPR027640,Kinesin-like protein	COG5059,Kinesin-like protein;KOG0239,Kinesin (KAR3 subfamily)	GO:0005871,cellular_component,kinesin complex;GO:0003777,molecular_function,microtubule motor activity;GO:0016887,molecular_function,ATPase activity;GO:0008017,molecular_function,microtubule binding;GO:0007018,biological_process,microtubule-based movement;GO:0003774,molecular_function,motor activity;GO:0000166,molecular_function,nucleotide binding;GO:0005524,molecular_function,ATP binding	-
Solyc06g075550.2	14.8757	12.3796	12.013	5.20209	4.56041	4.94493	1.57786	3.93403	298.9	3.54562e-09	1.09454e-07	K4C9S0,Uncharacterized protein	XP_010322386.1,serine/threonine-protein kinase CDL1-like	PF00069,Protein kinase domain	IPR011009,Protein kinase-like domain superfamily;IPR017441,Protein kinase, ATP binding site;IPR008271,Serine/threonine-protein kinase, active site;IPR000719,Protein kinase domain	COG0515,Serine/threonine protein kinase;KOG1187,Serine/threonine protein kinase	GO:0004675,molecular_function,transmembrane receptor protein serine/threonine kinase activity;GO:0007166,biological_process,cell surface receptor signaling pathway;GO:0007178,biological_process,transmembrane receptor protein serine/threonine kinase signaling pathway;GO:0005886,cellular_component,plasma membrane;GO:0004674,molecular_function,protein serine/threonine kinase activity;GO:0006468,biol…	K18873,ko04626,Plant-pathogen interaction
Solyc03g114120.2	18.7269	18.1104	17.3598	39.2672	41.1948	43.0058	-1.02285	4.63443	298.794	3.55212e-09	1.0947e-07	K4BKR4,Uncharacterized protein	XP_004236122.1,protein NUCLEAR FUSION DEFECTIVE 2	PF14622,Ribonuclease-III-like	IPR036389,Ribonuclease III, endonuclease domain superfamily;IPR000999,Ribonuclease III domain	ENOG410IX2E,-;ENOG410YN9Y,-	GO:0000741,biological_process,karyogamy;GO:0010197,biological_process,polar nucleus fusion;GO:0005773,cellular_component,vacuole;GO:0004525,molecular_function,ribonuclease III activity;GO:0090502,biological_process,RNA phosphodiester bond hydrolysis, endonucleolytic;GO:0006396,biological_process,RNA processing;GO:0003725,molecular_function,double-stranded RNA binding	-
Solyc08g016310.2	5.46019	6.41879	5.25473	1.61184	1.35806	1.82507	2.0027	3.70748	313.196	3.69637e-09	1.13533e-07	K4CJF5,Uncharacterized protein	-	PF13855,Leucine rich repeat;PF00560,Leucine Rich Repeat	IPR001611,Leucine-rich repeat;IPR003591,Leucine-rich repeat, typical subtype;IPR032675,Leucine-rich repeat domain superfamily	KOG0619,FOG: Leucine rich repeat;COG4886,Leucine-rich repeat (LRR) protein	-	-
Solyc07g006300.2	16.4653	16.3884	19.3417	5.71779	5.35439	6.19443	1.7655	4.79725	338.112	3.74255e-09	1.14759e-07	K4CBA1,Uncharacterized protein	XP_004242647.1,protein ECERIFERUM 3	PF12076,WAX2 C-terminal domain;PF04116,atty acid hydroxylase superfamily	IPR021940,Uncharacterised domain Wax2, C-terminal;IPR036291,NAD(P)-binding domain superfamily;IPR006694,Fatty acid hydroxylase	ENOG410IF2K,-;ENOG410Y1F6,-	GO:0006629,biological_process,lipid metabolic process;GO:0005506,molecular_function,iron ion binding;GO:0008610,biological_process,lipid biosynthetic process;GO:0016491,molecular_function,oxidoreductase activity;GO:0016020,cellular_component,membrane;GO:0055114,biological_process,oxidation-reduction process;GO:0005789,cellular_component,endoplasmic reticulum membrane;GO:0016021,cellular_component…	-
Solyc06g074820.2	110.066	123.196	126.843	305.041	332.81	331.248	-1.2607	7.87892	294.946	3.79941e-09	1.16308e-07	Q53U42,Similar to aquaporin	NP_001234103.1,aquaporin-like	PF00230,Major intrinsic protein	IPR023271,Aquaporin-like;IPR000425,Major intrinsic protein;IPR034294,Aquaporin transporter;IPR022357,Major intrinsic protein, conserved site	KOG0223,Aquaporin (major intrinsic protein family);COG0580,Glycerol uptake facilitator and related permeases (Major Intrinsic Protein Family)	GO:0009705,cellular_component,plant-type vacuole membrane;GO:0015267,molecular_function,channel activity;GO:0055085,biological_process,transmembrane transport;GO:0006833,biological_process,water transport;GO:0016020,cellular_component,membrane;GO:0015250,molecular_function,water channel activity;GO:0034220,biological_process,ion transmembrane transport;GO:0042807,cellular_component,central vacuol…	-
Solyc07g008100.2	5.34817	4.71868	5.11533	13.3622	14.7524	14.6013	-1.3248	3.83364	294.679	3.81728e-09	1.16543e-07	K4CBS9,Uncharacterized protein	-	-	-	ENOG410IWKW,-;ENOG411198H,-	-	-
Solyc10g076250.1	1.61882	1.36086	1.39788	9.38217	7.76597	7.12113	-2.30901	2.73177	294.642	3.81982e-09	1.16543e-07	K4D1W7,Uncharacterized protein	XP_004249057.1,alanine--glyoxylate aminotransferase 2 homolog 2, mitochondrial-like	PF00202,Aminotransferase class-III	IPR015421,Pyridoxal phosphate-dependent transferase, major domain;IPR015424,Pyridoxal phosphate-dependent transferase;IPR015422,Pyridoxal phosphate-dependent transferase domain 1;IPR005814,Aminotransferase class-III	KOG1404,Alanine-glyoxylate aminotransferase AGT2;COG0160,4-aminobutyrate aminotransferase and related aminotransferases	GO:0030170,molecular_function,pyridoxal phosphate binding;GO:0003824,molecular_function,catalytic activity;GO:0043562,biological_process,cellular response to nitrogen levels;GO:0005739,cellular_component,mitochondrion;GO:0008453,molecular_function,alanine-glyoxylate transaminase activity;GO:0008483,molecular_function,transaminase activity;GO:0042802,molecular_function,identical protein binding	K00827,ko00260,Glycine, serine and threonine metabolism;K00827,ko00270,Cysteine and methionine metabolism;K00827,ko00250,Alanine, aspartate and glutamate metabolism;K00827,ko00280,Valine, leucine and isoleucine degradation
Solyc10g080610.1	264.437	280.96	302.372	114.176	97.7881	107.947	1.57226	7.6954	342.853	3.85906e-09	1.17544e-07	K4D2V1,Uncharacterized protein	XP_004249296.1,F-box/kelch-repeat protein At1g15670-like	PF01344,Kelch motif;PF13418,alactose oxidase, central domain;PF00646,-box domain	IPR015915,Kelch-type beta propeller;IPR006652,Kelch repeat type 1;IPR036047,F-box-like domain superfamily;IPR001810,F-box domain	ENOG4110X8D,-;KOG1072,FOG: Kelch repeat	GO:0031463,cellular_component,Cul3-RING ubiquitin ligase complex;GO:0004842,molecular_function,ubiquitin-protein transferase activity;GO:0016567,biological_process,protein ubiquitination	-
Solyc08g061250.2	5.18914	3.37871	3.49167	0.0706717	0.15638	0.0692488	5.48276	1.82402	363.604	3.87259e-09	1.1776e-07	K4CKR5,Uncharacterized protein	XP_004245036.1,serine/threonine-protein kinase At5g01020	PF07714,Protein tyrosine kinase	IPR001245,Serine-threonine/tyrosine-protein kinase, catalytic domain;IPR011009,Protein kinase-like domain superfamily;IPR008271,Serine/threonine-protein kinase, active site;IPR000719,Protein kinase domain	COG0515,Serine/threonine protein kinase;KOG1187,Serine/threonine protein kinase	GO:0004675,molecular_function,transmembrane receptor protein serine/threonine kinase activity;GO:0007166,biological_process,cell surface receptor signaling pathway;GO:0005886,cellular_component,plasma membrane;GO:0004672,molecular_function,protein kinase activity;GO:0006468,biological_process,protein phosphorylation;GO:0005524,molecular_function,ATP binding;GO:0007178,biological_process,transmemb…	-
Solyc01g090460.2	6.64728	5.50811	4.73806	25.2817	21.8779	23.6077	-1.90882	3.9435	316.664	3.87929e-09	1.17768e-07	Q42437,HD-ZIP protein	NP_001234233.1,HD-ZIP protein	PF04618,HD-ZIP protein N terminus;PF02183,Homeobox associated leucine zipper;PF00046,Homeobox domain	IPR017970,Homeobox, conserved site;IPR003106,Leucine zipper, homeobox-associated;IPR001356,Homeobox domain;IPR006712,HD-ZIP protein, N-terminal;IPR009057,Homeobox-like domain superfamily	ENOG410Z2UE,-;KOG0483,Transcription factor HEX, contains HOX and HALZ domains	GO:0043565,molecular_function,sequence-specific DNA binding;GO:0006355,biological_process,regulation of transcription, DNA-templated;GO:0003700,molecular_function,DNA binding transcription factor activity;GO:0003677,molecular_function,DNA binding;GO:0005634,cellular_component,nucleus	-
Solyc04g014450.1	9.11882	9.62484	10.8982	2.38645	1.84632	1.81876	2.45257	3.36095	335.562	3.88578e-09	1.1777e-07	K4BPU9,Uncharacterized protein	-	PF06045,Rhamnogalacturonate lyase family;PF14683,Polysaccharide lyase family 4, domain III;PF14686,Polysaccharide lyase family 4, domain II	IPR011013,Galactose mutarotase-like domain superfamily;IPR029413,Rhamnogalacturonan lyase, domain II;IPR010325,Rhamnogalacturonate lyase;IPR029411,Rhamnogalacturonan lyase, domain III;IPR008979,Galactose-binding-like domain superfamily;IPR013784,Carbohydrate-binding-like fold	-	GO:0005975,biological_process,carbohydrate metabolic process;GO:0030246,molecular_function,carbohydrate binding;GO:0003824,molecular_function,catalytic activity	-
Solyc01g007200.2	2.13427	1.54439	1.32176	9.98142	10.9244	10.7589	-2.50548	2.64251	293.468	3.89975e-09	1.17824e-07	K4AST6,Uncharacterized protein	XP_004228588.1,uncharacterized protein LOC101262337 isoform X1	-	-	-	-	-
Solyc03g082860.2	5.16398	4.83583	4.15364	13.8968	14.1592	15.5826	-1.46262	3.61923	293.459	3.90042e-09	1.17824e-07	K4BI62,Uncharacterized protein	XP_004234990.1,histone-lysine N-methyltransferase ATXR6	PF00856,SET domain;PF00628,PHD-finger	IPR001965,Zinc finger, PHD-type;IPR011011,Zinc finger, FYVE/PHD-type;IPR019787,Zinc finger, PHD-finger;IPR001214,SET domain;IPR013083,Zinc finger, RING/FYVE/PHD-type;IPR019786,Zinc finger, PHD-type, conserved site	COG2940,Proteins containing SET domain;KOG1083,Putative transcription factor ASH1/LIN-59	GO:0046872,molecular_function,metal ion binding	-
[truncated: 2,342 more rows]
