# Supplementary material for: Variation in the fruit development gene POINTED TIP regulates protuberance of tomato fruit tip
Source: Nat Commun. 2022 Oct 8;13:5940. doi: 10.1038/s41467-022-33648-4 (PMC9547884; doi:10.1038/s41467-022-33648-4)
Supplement: Supplementary file 9 — Supplementary Data 6 [file 41467_2022_33648_MOESM9_ESM.xlsx]

## Sheet: Supplementary Data 6
Supplementary Data 6. Amino acid sequences of the CRISPR-Cas9-engineered ful2 mutants.
ID	Amino acid sequences
TS-9	MGRGRVQLKRIENKINRQVTFSKRRSGLLKKAHEISVLCDAEVGLIVFSTKGKLFEYSTDSCMERILERYERYSYAERQLNATDIITPGSWTLEHAKLKARLEVLQRNQKHYAGEELDTLSMKELQNLEHQLDSALKHIRSRKNQLMHESISELQKKDKALQEQNNNLSKQVKEREKEMAQQTPWEQQSHDHLNSSSFVLPHPFNNLHIGEAYPNAGDNGEVEGSSRQQQQNSASVMPPWMLRHLNG
CR-ful2-1	MGRGRVQLKRIENKINRQVTFSKRRSGLLKKAHEISVLCDAEVGLIVFSTKGKLFEYSTDSCMERILERYERYSYAERQLNATDIITPGSWTLEHAKLKARLEVLQRNQKHYAGEELDTLSMKELQNLEHQLDSALSTFALERTN
CR-ful2-3	MGRGRVQLKRIENKINRQVTFSKRRSGLLKKAHEISVLCDAEVGLIVFSTKGKLFEYSTDSCMERILERYERYSYAERQLNATDIITPGSWTLEHAKLKARLEVLQRNQKHYAGEELDTLSMKELQNLEHQLDSALKHIRSRKNQLMHESISELQKKDKALQEQNNNLSKQVKEREKEMAQSVGATES
