# Supplementary material for: Variation in the fruit development gene POINTED TIP regulates protuberance of tomato fruit tip
Source: Nat Commun. 2022 Oct 8;13:5940. doi: 10.1038/s41467-022-33648-4 (PMC9547884; doi:10.1038/s41467-022-33648-4)
Supplement: Supplementary file 10 — Supplementary Data 7 [file 41467_2022_33648_MOESM10_ESM.xlsx]

## Sheet: Supplementary Data 7
Supplementary Data 7. List of primers used in this study
Abbreviation	Primer sequence (5′-3′)	Purpose
PT-check-FW	ATGCTAACTAGCAACTCTTTCTTGTTT	PT verification
PT-check-RV	TCATCTTCTATAAATAGAAGATGACAAATAATA
PT-pro-FW	ATGAGTCAGGAGCCTAAAGAGTATAAAA	PT promoter verification
PT-pro-RV	GAAGGAGCACCAAACAAGAAAGAG
PT-sub-FW	ACGGGGGACTCTTGACCATGGTAATGCTAACTAGCAACTCTTTCTTGTTT	Subcellular location construction
PT-sub-RV	AAGTTCTTCTCCTTTACTAGTTCTTCTATAAATAGAAGATGACAAATAATAATTATTAG
PT-OE-FW	CATTTGGAGAGGACACGCTCGAGATGCTAACTAGCAACTCTTTCTTGTTT	Transgenic vector construction
PT-OE-RV	TCTCATTAAAGCAGGACTCTAGATCATCTTCTATAAATAGAAGATGACAAATAATA
PTpro-PTR-FW	TGCATCCAACGCGTTGGGAGCTCATGAGTCAGGAGCCTAAAGAGTATAAAA
PTpro-PTR-RV	TCTCATTAAAGCAGGACTCTAGATCATCTTCTATAAATAGAAGATGACAAATAATA
PT-sgRNA1	AATCTAACAGTGTAGTTTGAATGCATCGTCGTCGCCATAGTTTTAGAGCTAGAAATAGC
PT-sgRNA2	CTATTTCTAGCTCTAAAACTCTCATTTTTCTCTTCTTCCCAAACTACACTGTTAGATTC
FUL2-sgRNA3	AATCTAACAGTGTAGTTTGGCTTAAGAGCAGAATCGAGCGTTTTAGAGCTAGAAATAGC
FUL2-sgRNA4	CTATTTCTAGCTCTAAAACCGGAGTCTGTTGGGCCATCTCAAACTACACTGTTAGATTC
PTcr-check-FW	TATTTGAATTACTGGCTCCGCTAC	Genotyping of genome-edited mutants
PTcr-check-RV	CACAATCACAAGAATGGCCTCTA
FUL2cr-check-FW	TTCCTGGAGGACTTGGTTTATCA
FUL2cr-check-RV	TCGCGTAGAAATCAAATGGGT
PT-AD-FW	GCCATGGAGGCCAGTGAATTCATGCTAACTAGCAACTCTTTCTTGTTT	Y1H primers
PT-AD-RV	CAGCTCGAGCTCGATGGATCCTCATCTTCTATAAATAGAAGATGACAAATAATA
FUL2-pAbAi-FW	AGCTTGAATTCGAGCTCGGTACCAACATGAGGTCCCGTCCCA
FUL2-pAbAi-RV	ACATACAGAGCACATGCCTCGAGGAAGGATCTCCCCAGGTAGGA
FUL2-GUS-FW	TGCATCCAACGCGTTGGGAGCTCAACATGAGGTCCCGTCCCA	GUS reporter construction
FUL2-GUS-RV	GCCTTCGCCATTCTAGACTCGAGGAAGGATCTCCCCAGGTAGGA
PT-62sk-FW	GCCGCTCTAGAACTAGTGGATCCATGCTAACTAGCAACTCTTTCTTGTTT	Dual luciferase transactivation construction
PT-62sk-RV	TTGGTACCGGGCCCCCCCTCGAGTCATCTTCTATAAATAGAAGATGACAAATAATA
PT-pF3K-FW	CTGGTTCCGCGTGGATCCGTTATGCTAACTAGCAACTCTTTCTTGTTT	EMSA primers and probes
PT-pF3K-RV	CGAGCTCGAATTCGTTTAAACTCATCTTCTATAAATAGAAGATGACAAATAATA
FUL2-Prob-FAM-FW	TTATTTGAATTTCTTATCTTATTTTGTTTTTTTCTTTCATTTCTTAGTTT
FUL2-Prob-FW	TTATTTGAATTTCTTATCTTATTTTGTTTTTTTCTTTCATTTCTTAGTTT
FUL2-Prob-RV	AAACTAAGAAATGAAAGAAAAAAACAAAATAAGATAAGAAATTCAAATAA
FUL2-mProb-FAM-FW	TTATTTGAATTTCTTATCTTATTCCCCTTTTTTCTTTCATTTCTTAGTTT
FUL2-mProb-RV	AAACTAAGAAATGAAAGAAAAAAGGGGAATAAGATAAGAAATTCAAATAA
FUL2-Prob-SH-FW	TTATTTGAATTTCTTATCTTATTTTGTTTTTTTCTTTCATTTCTTAGTTT	Open SPR probes
FUL2-Prob-RV	AAACTAAGAAATGAAAGAAAAAAACAAAATAAGATAAGAAATTCAAATAA
Q-actin-FW	GGACGGGCTGCTGGACTTA	qRT-PCR control primers
Q-actin-RV	AGCGCAGAACAATACAACTTTTACC
PT-Q-FW	TTTCTTGTTTGGTGCTCCTTCTAAT	qRT-PCR primers
PT-Q-RV	TGGAGTACCAGCAGGTCTTCTTTT
FUL2-Q-FW	AATGGAGAAGTAGAAGGATCATCG
FUL2-Q-RV	GATAACATAATATTGTCCGCTTGC
PIN4-Q-FW	TCCATGTGTTCGGTGGCAAT
PIN4-Q-RV	GCGGAATGGCTTTACTATCTCCA
PIN5-Q-FW	TTCATGGCTTTGCGTGGGAA
PIN5-Q-RV	AGCGACGCGCAAAACATTTC
PIN9-Q-FW	AGGAGAGTGGTGTTGCTGGA
PIN9-Q-RV	GGTCCAGTGGCTGGAGAGAA
PIN10-Q-FW	AGCTGACAGGTGGCATTTCG
PIN10-Q-RV	ACCTGTCCCACCAGCCATTA
LAX3-Q-FW	ATGGCAAGACTCCCTGTGGT
LAX3-Q-RV	AGCATGTGTGCTAAGGCAGG
