# Supplementary material for: Variation in the fruit development gene POINTED TIP regulates protuberance of tomato fruit tip
Source: Nat Commun. 2022 Oct 8;13:5940. doi: 10.1038/s41467-022-33648-4 (PMC9547884; doi:10.1038/s41467-022-33648-4)
Supplement: Supplementary file 12 — Source Data [file 41467_2022_33648_MOESM12_ESM.xlsx]

## Sheet: Fig. 1b
		numbers
		non-pointed tip (n)	pointed tip (n)
	Wild	55	0
	CER	97	8
	BIG	118	33
		percentages
		non-pointed tip (%)	pointed tip (%)
	Wild	100	0
	CER	92.381	7.61905
	BIG	78.1457	21.8543

## Sheet: Fig. 2b
		numbers
		A (n)	G (n)
	non-pointed tip	256	14
	pointed tip	8	33
		percentages
		A (%)	G (%)
	non-pointed tip	94.8148	5.18519
	pointed tip	19.5122	80.4878

## Sheet: Fig. 5a
Relative transcript level
	TS-9(WT)	PTH-OE-5	PTH-OE-7	PTH-OE-8	CR-ptH-1	CR-ptH-4	CR-ptH-10
Replicate 1	1	0.44357	0.60112	0.34152	2.69482	2.45206	2.16551
Replicate 2	1.08298	0.49967	0.49586	0.37475	2.19447	2.64355	2.63338
Replicate 3	1.11593	0.4317	0.57203	0.4634	2.03725	2.69168	2.05057

## Sheet: Fig. 5e
		Uncropped blots and gel.
		The blots that are presented in the Figure 5e are boxed.

## Sheet: Fig. 6b, 6c and 6e
Pointed tip fruit % (Fig. 6b)
		LA4053			CR-ptR-1			CR-ptR-4
		Replicate 1	Replicate 2	Replicate 3	Replicate 1	Replicate 2	Replicate 3	Replicate 1	Replicate 2	Replicate 3
	H2O	85	60	85	95	75	90	70	100	80
	100 mg/L NPA	30	15	20	35	25	20	40	15	30
Pointed tip fruit % (Fig. 6c)
		CR-ptH-1			CR-ptH-4
		Replicate 1	Replicate 2	Replicate 3	Replicate 1	Replicate 2	Replicate 3
	H2O	95	100	100	85	95	80
	100 mg/L NPA	15	25	5	10	20	20
Pointed tip fruit % (Fig. 6e)
		TS-9
		Replicate 1	Replicate 2	Replicate 3
	H2O	0	0	0
	20 mg/L PCPA	65	85	80

## Sheet: Fig. 6f
IAA Conc. (ng g-1 FW) (Fig. 6f)
	WT(TS-9)	CR-ptH-1	CR-ptH-4	FUL2-OE-1	FUL2-OE-3
Replicate 1	0.238	0.468	0.397	0.596	0.52
Replicate 2	0.24	0.424	0.433	0.556	0.649
Replicate 3	0.259	0.454	0.496	0.514	0.776

## Sheet: Fig. 6g
ICA Conc. (ng g-1 FW) (Fig. 6f)
	WT(TS-9)	CR-ptH-1	CR-ptH-4	FUL2-OE-1	FUL2-OE-3
Replicate 1	0.379	0.824	0.808	1.18	1.46
Replicate 2	0.536	1	0.841	1.5	0.992
Replicate 3	0.452	0.896	1.09	1.33	1.04

## Sheet: Fig. 6h
ME-IAA Conc. (ng g-1 FW) (Fig. 6f)
	WT(TS-9)	CR-ptH-1	CR-ptH-4	FUL2-OE-1	FUL2-OE-3
Replicate 1	0.464	0.269	0.196	0.313	0.201
Replicate 2	0.387	0.238	0.291	0.239	0.244
Replicate 3	0.419	0.236	0.245	0.211	0.172

## Sheet: Fig. 6i-m
Relative transcript level (Fig. 6i)
PIN4	WT(TS-9)	CR-ptH-1	CR-ptH-4	FUL2-OE-1	FUL2-OE-3
Replicate 1	1	2.77384	2.08133	1.74779	2.2829
Replicate 2	1.06019	2.95422	2.63487	2.08111	1.6802
Replicate 3	1.1133	2.45	2.08989	2.33824	2.08523
Relative transcript level (Fig. 6j)
PIN5	WT(TS-9)	CR-ptH-1	CR-ptH-4	FUL2-OE-1	FUL2-OE-3
Replicate 1	1	2.199	1.92384	2.14915	2.14169
Replicate 2	1.18683	2.99615	2.56149	2.70264	2.98992
Replicate 3	0.879125	2.88758	2.88088	3.67097	2.41997
Relative transcript level (Fig. 6k)
PIN9	WT(TS-9)	CR-ptH-1	CR-ptH-4	FUL2-OE-1	FUL2-OE-3
Replicate 1	1	3.25605	3.62173	2.28216	2.1427
Replicate 2	1.03308	3.32657	4.97232	2.31605	2.0323
Replicate 3	1.3506	3.79193	4.05894	2.16526	2.67613
Relative transcript level (Fig. 6l)
PIN10	WT(TS-9)	CR-ptH-1	CR-ptH-4	FUL2-OE-1	FUL2-OE-3
Replicate 1	1	2.70383	2.65761	2.16939	3.5292
Replicate 2	1.41822	2.8864	3.6424	2.88591	2.14825
Replicate 3	0.784025	2.0693	3.06933	2.35787	2.22575
Relative transcript level (Fig. 6m)
LAX3	WT(TS-9)	CR-ptH-1	CR-ptH-4	FUL2-OE-1	FUL2-OE-3
Replicate 1	1	5.63638	5.78816	3.4861	3.09731
Replicate 2	1.53923	7.17562	7.43614	3.9783	3.79429
Replicate 3	1.07333	8.18056	8.37682	4.45863	5.27951

## Sheet: Fig. 7a,b
Chr	start	end	πBIG	πCER	πPIM	πPIM/πCER	πCER/πBIG
5	61850001	61900000	0.000749491	0.000990684	0.00129455	1.30672	1.32181
5	61855001	61905000	0.000733057	0.00100102	0.00130484	1.30351	1.36554
5	61860001	61910000	0.000620414	0.000873528	0.00118293	1.3542	1.40798
5	61865001	61915000	0.000506033	0.000743801	0.000969383	1.30328	1.46987
5	61870001	61920000	0.00041639	0.000645811	0.000819039	1.26823	1.55098
5	61875001	61925000	0.000329599	0.0005797	0.000758614	1.30863	1.7588
5	61880001	61930000	0.000295421	0.000559351	0.000762412	1.36303	1.8934
5	61885001	61935000	0.000246849	0.0005401	0.000780854	1.44576	2.18798
5	61890001	61940000	0.000236921	0.000593137	0.000890354	1.50109	2.50352
5	61895001	61945000	0.000248586	0.000650601	0.00103381	1.58901	2.61721
5	61900001	61950000	0.000206067	0.000693169	0.00126366	1.82302	3.3638
5	61905001	61955000	0.000162757	0.000636314	0.00123532	1.94137	3.9096
5	61910001	61960000	0.000162652	0.000624184	0.00128428	2.05753	3.83754
5	61915001	61965000	0.000195388	0.000743233	0.00156423	2.10463	3.80388
5	61920001	61970000	0.000240993	0.000854164	0.00181215	2.12155	3.54435
5	61925001	61975000	0.000242275	0.000822853	0.00177172	2.15314	3.39636
5	61930001	61980000	0.000240389	0.000802777	0.00178989	2.22962	3.33949
5	61935001	61985000	0.0002619	0.000869805	0.00200078	2.30026	3.32113
5	61940001	61990000	0.000266111	0.000861791	0.00203318	2.35925	3.23846
5	61945001	61995000	0.000260924	0.000844395	0.00197191	2.33529	3.23617
5	61950001	62000000	0.000233322	0.00075038	0.00168349	2.24352	3.21607
5	61955001	62005000	0.00023936	0.000747672	0.0016231	2.17087	3.12363
5	61960001	62010000	0.000244778	0.000746939	0.00159937	2.14123	3.0515
5	61965001	62015000	0.00023569	0.000701844	0.00145911	2.07897	2.97783
5	61970001	62020000	0.000212823	0.000665815	0.00133673	2.00766	3.12849
5	61975001	62025000	0.000231086	0.000731119	0.00141867	1.94041	3.16384
5	61980001	62030000	0.000248351	0.000770852	0.00152355	1.97645	3.10388
5	61985001	62035000	0.00026926	0.00079968	0.00148908	1.86209	2.96992
5	61990001	62040000	0.000275086	0.000814085	0.00151358	1.85924	2.95938
5	61995001	62045000	0.00028356	0.000823417	0.0015297	1.85775	2.90385
5	62000001	62050000	0.000298029	0.000850673	0.00164258	1.93092	2.85433
5	62005001	62055000	0.000330237	0.000943589	0.0018614	1.97268	2.85731
5	62010001	62060000	0.000326582	0.000951414	0.00191	2.00754	2.91325
5	62015001	62065000	0.000315928	0.0009187	0.00184272	2.00579	2.90794
5	62020001	62070000	0.000299666	0.00087047	0.0017694	2.03269	2.9048
5	62025001	62075000	0.000277428	0.000805197	0.00168054	2.08712	2.90236
5	62030001	62080000	0.000262633	0.000780374	0.00156158	2.00107	2.97135
5	62035001	62085000	0.00021385	0.00067336	0.00138501	2.05686	3.14875
5	62040001	62090000	0.00021696	0.000697284	0.00152514	2.18726	3.21388
5	62045001	62095000	0.000217346	0.000744043	0.00171826	2.30936	3.42331
5	62050001	62100000	0.000221871	0.000752419	0.00171723	2.28228	3.39125
5	62055001	62105000	0.000231006	0.000770275	0.00179724	2.33324	3.33444
5	62060001	62110000	0.000231276	0.000751797	0.00170621	2.26951	3.25065
5	62065001	62115000	0.000251724	0.000813042	0.001853	2.2791	3.22989
5	62070001	62120000	0.000258018	0.000834595	0.00191279	2.29188	3.23464
5	62075001	62125000	0.000258889	0.000850788	0.00196463	2.30919	3.2863
5	62080001	62130000	0.000256364	0.000842564	0.00196703	2.33458	3.28659
5	62085001	62135000	0.000263591	0.000854579	0.00201378	2.35646	3.24206
5	62090001	62140000	0.000239284	0.000828928	0.00189423	2.28516	3.4642
5	62095001	62145000	0.000218671	0.000742417	0.00166702	2.2454	3.39513
5	62100001	62150000	0.000212493	0.000728673	0.00170846	2.34462	3.42916
5	62105001	62155000	0.000171508	0.000659912	0.00161583	2.44855	3.8477
5	62110001	62160000	0.000166171	0.000675882	0.00172765	2.55614	4.06739
5	62115001	62165000	0.000159891	0.000728556	0.00180167	2.47293	4.55658
5	62120001	62170000	0.000160411	0.000753394	0.00185743	2.46542	4.69665
5	62125001	62175000	0.000163199	0.000768312	0.00184857	2.40601	4.70782
5	62130001	62180000	0.00017318	0.00081701	0.00189454	2.31887	4.71769
5	62135001	62185000	0.000191417	0.000861474	0.00189939	2.20481	4.50051
5	62140001	62190000	0.000191257	0.000808047	0.00168989	2.09133	4.22493
5	62145001	62195000	0.000205852	0.000847882	0.0016881	1.99096	4.11889
5	62150001	62200000	0.000220023	0.000883446	0.00167676	1.89798	4.01524
5	62155001	62205000	0.000241232	0.000910811	0.00162781	1.78721	3.77566
5	62160001	62210000	0.000230332	0.00085787	0.00145592	1.69713	3.72449
5	62165001	62215000	0.000203045	0.000702259	0.00116209	1.65479	3.45864
5	62170001	62220000	0.000206379	0.000681174	0.00108833	1.59773	3.3006
5	62175001	62225000	0.000197501	0.000635099	0.00102186	1.60898	3.21567
5	62180001	62230000	0.000204386	0.000627107	0.00103954	1.65768	3.06825
5	62185001	62235000	0.000198883	0.000618614	0.0010126	1.63689	3.11044
5	62190001	62240000	0.000214269	0.000631304	0.00111629	1.76823	2.94632
5	62195001	62245000	0.000218308	0.000646081	0.00119347	1.84725	2.95949
5	62200001	62250000	0.000289969	0.000653801	0.00111481	1.70512	2.25473
5	62205001	62255000	0.00029428	0.000677697	0.00118353	1.7464	2.3029
5	62210001	62260000	0.00031015	0.00073074	0.00126764	1.73473	2.35609
5	62215001	62265000	0.000336773	0.000829292	0.00145783	1.75792	2.46247
5	62220001	62270000	0.000345436	0.000847681	0.00143943	1.69808	2.45395
5	62225001	62275000	0.000368345	0.000941703	0.00157019	1.66739	2.55658
5	62230001	62280000	0.000353588	0.000906289	0.00146561	1.61716	2.56312
5	62235001	62285000	0.000343771	0.000881816	0.00146628	1.6628	2.56513
5	62240001	62290000	0.000324236	0.000867263	0.00139595	1.6096	2.67479
5	62245001	62295000	0.000306955	0.000885812	0.00147653	1.66687	2.8858
5	62250001	62300000	0.000203274	0.000849141	0.00161259	1.89908	4.17732
5	62255001	62305000	0.000202555	0.000817188	0.00153711	1.88097	4.0344
5	62260001	62310000	0.000215291	0.000872455	0.00159566	1.82893	4.05245
5	62265001	62315000	0.000267415	0.000909196	0.00153919	1.69291	3.39994
5	62270001	62320000	0.000263134	0.000924597	0.00159332	1.72326	3.51379
5	62275001	62325000	0.000257947	0.000921559	0.00156159	1.69451	3.57267
5	62280001	62330000	0.000256031	0.000973556	0.00170574	1.75207	3.80249
5	62285001	62335000	0.000245708	0.000949938	0.00169311	1.78234	3.86613
5	62290001	62340000	0.000245603	0.000947022	0.00168076	1.77478	3.85591
5	62295001	62345000	0.000253558	0.000947214	0.00159164	1.68034	3.73569
5	62300001	62350000	0.000252615	0.000885804	0.00135573	1.53051	3.50654
5	62305001	62355000	0.000216431	0.000854888	0.00126797	1.4832	3.94993
5	62310001	62360000	0.000194243	0.000805008	0.00121639	1.51103	4.14433
5	62315001	62365000	0.000132753	0.000741966	0.00115832	1.56115	5.58907
5	62320001	62370000	0.000118204	0.000738993	0.00113917	1.54152	6.25184
5	62325001	62375000	0.000100204	0.000705921	0.00110804	1.56964	7.04484
5	62330001	62380000	9.55087e-05	0.000653414	0.000983909	1.5058	6.84141
5	62335001	62385000	9.7649e-05	0.000667677	0.000967885	1.44963	6.83752
5	62340001	62390000	0.000107639	0.000714117	0.00106111	1.4859	6.63437
5	62345001	62395000	0.00019446	0.000795179	0.00109851	1.38146	4.08916
5	62350001	62400000	0.000244792	0.00095803	0.00127619	1.3321	3.91365
5	62355001	62405000	0.000251263	0.000999301	0.00137098	1.37194	3.97711
5	62360001	62410000	0.000256004	0.0010325	0.00142728	1.38235	4.03314
5	62365001	62415000	0.000263146	0.00110577	0.00157349	1.42298	4.20212
5	62370001	62420000	0.000267116	0.00110819	0.00163635	1.4766	4.14872
5	62375001	62425000	0.000278944	0.00113045	0.00169579	1.5001	4.05261
5	62380001	62430000	0.000293234	0.00121601	0.00182044	1.49706	4.14689
5	62385001	62435000	0.000305121	0.001271	0.00187168	1.4726	4.16556
5	62390001	62440000	0.000305883	0.00129877	0.00190846	1.46944	4.24597
5	62395001	62445000	0.000226826	0.00121954	0.00190432	1.56151	5.37654
5	62400001	62450000	0.000181589	0.00110699	0.00185878	1.67913	6.09613
5	62405001	62455000	0.000179912	0.00106513	0.00181088	1.70015	5.92028
5	62410001	62460000	0.00017547	0.00104118	0.00181072	1.7391	5.93366
5	62415001	62465000	0.000184656	0.00105624	0.00183614	1.73837	5.72004
5	62420001	62470000	0.000267944	0.00122889	0.0019107	1.55482	4.58637
5	62425001	62475000	0.000283458	0.00123014	0.00188457	1.532	4.33976
5	62430001	62480000	0.00031012	0.00121573	0.00178596	1.46904	3.92019
5	62435001	62485000	0.000315508	0.00116775	0.00171399	1.46777	3.70117
5	62440001	62490000	0.000299474	0.00111935	0.00169004	1.50984	3.73772
5	62445001	62495000	0.000313451	0.00113247	0.00161147	1.42297	3.61291
5	62450001	62500000	0.000310728	0.00110752	0.00153733	1.38808	3.56427
5	62455001	62505000	0.000322251	0.00111567	0.00148714	1.33296	3.46211
5	62460001	62510000	0.000373015	0.00123334	0.0015231	1.23494	3.30641
5	62465001	62515000	0.000361205	0.00120214	0.00145976	1.2143	3.32814
5	62470001	62520000	0.000292153	0.0010878	0.00144247	1.32604	3.72339
5	62475001	62525000	0.000270987	0.00106871	0.00144182	1.34912	3.94377
5	62480001	62530000	0.000244326	0.00112936	0.00158172	1.40055	4.62235
5	62485001	62535000	0.000239167	0.00118463	0.00162808	1.37434	4.95315
5	62490001	62540000	0.000252052	0.00124872	0.0017008	1.36203	4.95422
5	62495001	62545000	0.000236348	0.00123975	0.00176679	1.42512	5.24544
5	62500001	62550000	0.000254849	0.00132416	0.00188118	1.42066	5.19586
5	62505001	62555000	0.000255436	0.00135263	0.00194407	1.43725	5.29538
5	62510001	62560000	0.000216096	0.00124387	0.00196044	1.57608	5.7561
5	62515001	62565000	0.000212767	0.00123275	0.00193138	1.56672	5.7939
5	62520001	62570000	0.00021133	0.00118649	0.00184101	1.55164	5.61439
5	62525001	62575000	0.000208876	0.00117441	0.00185426	1.57889	5.62252
5	62530001	62580000	0.000202808	0.00113867	0.00195046	1.71293	5.61452
5	62535001	62585000	0.000187955	0.00108794	0.00201204	1.8494	5.7883
5	62540001	62590000	0.000173231	0.000997368	0.00189	1.89499	5.75745
5	62545001	62595000	0.000159705	0.0009747	0.00196287	2.01382	6.10313
5	62550001	62600000	0.00019453	0.001004	0.00193721	1.92949	5.16116
5	62555001	62605000	0.000190445	0.000988557	0.00195196	1.97455	5.19077
5	62560001	62610000	0.000187466	0.00100251	0.00204686	2.04174	5.34769
5	62565001	62615000	0.000196608	0.00100378	0.00212725	2.11924	5.10549
5	62570001	62620000	0.000181905	0.000963498	0.00214346	2.22466	5.29671
5	62575001	62625000	0.000179414	0.000978794	0.00216774	2.21471	5.45551
5	62580001	62630000	0.000175613	0.000926143	0.00201546	2.17619	5.27377
5	62585001	62635000	0.000206754	0.0010199	0.0020964	2.0555	4.93292
5	62590001	62640000	0.000216314	0.00105693	0.00207102	1.95947	4.88609
5	62595001	62645000	0.000246965	0.0011232	0.00198148	1.76414	4.54801
5	62600001	62650000	0.000277032	0.00124985	0.00207054	1.65663	4.51157
5	62605001	62655000	0.000262447	0.00123903	0.0020546	1.65823	4.72107
5	62610001	62660000	0.000248409	0.00118853	0.00185793	1.56322	4.78457
5	62615001	62665000	0.000227043	0.00116208	0.00187047	1.60959	5.11833
5	62620001	62670000	0.00022453	0.0011758	0.00187271	1.59271	5.23672
5	62625001	62675000	0.000226627	0.0011374	0.00183258	1.6112	5.01882
5	62630001	62680000	0.000222383	0.00117114	0.00196939	1.6816	5.26632
5	62635001	62685000	0.000188302	0.00108541	0.00187732	1.7296	5.7642
5	62640001	62690000	0.000181558	0.00107166	0.0019321	1.8029	5.90258
5	62645001	62695000	0.000141777	0.000973982	0.00190116	1.95195	6.86982
5	62650001	62700000	5.83556e-05	0.000752184	0.00175846	2.33781	12.8897
5	62655001	62705000	5.5298e-05	0.000736742	0.00170354	2.31226	13.3231
5	62660001	62710000	5.68593e-05	0.000812833	0.00184743	2.27283	14.2955
5	62665001	62715000	5.61555e-05	0.000819003	0.00177469	2.16689	14.5846
5	62670001	62720000	6.03284e-05	0.000860187	0.00175889	2.04478	14.2584
5	62675001	62725000	5.2345e-05	0.000855921	0.00168647	1.97036	16.3515
5	62680001	62730000	4.49371e-05	0.000800292	0.001506	1.88181	17.8092
5	62685001	62735000	4.39859e-05	0.000819362	0.0014759	1.80128	18.6278
5	62690001	62740000	3.63039e-05	0.000813964	0.00143653	1.76486	22.4208
5	62695001	62745000	5.34201e-05	0.000883921	0.00146589	1.65839	16.5466
5	62700001	62750000	5.82928e-05	0.000917104	0.00146618	1.59871	15.7327
5	62705001	62755000	6.96662e-05	0.000939282	0.00147262	1.56781	13.4826
5	62710001	62760000	0.000107279	0.000968495	0.00141874	1.46489	9.02782
5	62715001	62765000	0.000224772	0.00115911	0.00141398	1.21988	5.15683
5	62720001	62770000	0.000219973	0.00114502	0.00141807	1.23847	5.20528
5	62725001	62775000	0.000226608	0.00118646	0.0014841	1.25086	5.23574
5	62730001	62780000	0.000233087	0.00117006	0.00149106	1.27434	5.01984
5	62735001	62785000	0.000239993	0.00119426	0.00155118	1.29886	4.97623
5	62740001	62790000	0.000242918	0.00119544	0.00154	1.28823	4.92117
5	62745001	62795000	0.000230927	0.00113374	0.00149342	1.31725	4.90952
5	62750001	62800000	0.000239991	0.00112417	0.00149718	1.33181	4.68422
5	62755001	62805000	0.000242231	0.0011389	0.00150069	1.31767	4.70171
5	62760001	62810000	0.000222956	0.0011081	0.00150222	1.35567	4.97004
5	62765001	62815000	0.00011086	0.000858143	0.00139334	1.62367	7.74078
5	62770001	62820000	0.000125533	0.000851034	0.00141311	1.66046	6.77936
5	62775001	62825000	0.000132489	0.000822021	0.00136363	1.65887	6.20445
5	62780001	62830000	0.000142821	0.000892042	0.00135893	1.52339	6.24587
5	62785001	62835000	0.000222315	0.000921492	0.00127142	1.37974	4.14498
5	62790001	62840000	0.000258068	0.000962725	0.00124515	1.29336	3.73051
5	62795001	62845000	0.00026239	0.000948703	0.00122228	1.28837	3.61562
5	62800001	62850000	0.000261984	0.000943937	0.00122351	1.29618	3.60303
5	62805001	62855000	0.000262921	0.000907637	0.00121231	1.33568	3.45213
5	62810001	62860000	0.000266615	0.0008904	0.00115805	1.3006	3.33965
5	62815001	62865000	0.000264559	0.00089891	0.00114487	1.27362	3.39777
5	62820001	62870000	0.000264898	0.000874244	0.00105397	1.20558	3.3003
5	62825001	62875000	0.000281487	0.000880819	0.00106503	1.20914	3.12916
5	62830001	62880000	0.00028623	0.000833876	0.00107852	1.29338	2.91331
5	62835001	62885000	0.000224641	0.000809722	0.00117011	1.44508	3.60452
5	62840001	62890000	0.000200372	0.000795979	0.00117153	1.47181	3.97251
5	62845001	62895000	0.000312251	0.000961965	0.00125266	1.30219	3.08074
5	62850001	62900000	0.000360962	0.000991833	0.00121988	1.22992	2.74775
5	62855001	62905000	0.000356843	0.000960875	0.00113783	1.18416	2.69271
5	62860001	62910000	0.000355456	0.000944724	0.00113661	1.20311	2.65778
5	62865001	62915000	0.000350589	0.000981185	0.0012368	1.26052	2.79868
5	62870001	62920000	0.00034025	0.0010052	0.0013294	1.32252	2.9543
5	62875001	62925000	0.000335831	0.00100785	0.00133697	1.32656	3.00106
5	62880001	62930000	0.000327695	0.00103371	0.00133091	1.28751	3.15449
5	62885001	62935000	0.000312115	0.00102743	0.00135658	1.32036	3.29183
5	62890001	62940000	0.000298542	0.00100561	0.00137427	1.3666	3.3684
5	62895001	62945000	0.000190712	0.000883325	0.00131029	1.48336	4.63172
5	62900001	62950000	0.000192927	0.000916807	0.00146546	1.59844	4.75209
5	62905001	62955000	0.000211641	0.000945295	0.00153642	1.62533	4.4665
5	62910001	62960000	0.000296871	0.00105948	0.0017322	1.63495	3.56882
5	62915001	62965000	0.000336007	0.00108701	0.00182497	1.67889	3.23508
5	62920001	62970000	0.000355915	0.00109964	0.00182674	1.66122	3.08961
5	62925001	62975000	0.000386729	0.00118607	0.00197729	1.66709	3.06693
5	62930001	62980000	0.000397664	0.00114052	0.00192544	1.68821	2.86805
5	62935001	62985000	0.000428145	0.00109902	0.00177444	1.61457	2.56693
5	62940001	62990000	0.000471122	0.00112561	0.00177444	1.57643	2.38921
5	62945001	62995000	0.000512291	0.00118139	0.00193898	1.64127	2.30609
5	62950001	63000000	0.000488517	0.00116022	0.00185779	1.60124	2.37498
5	62955001	63005000	0.000486118	0.00117155	0.00187046	1.59657	2.41001
5	62960001	63010000	0.000393473	0.00105252	0.00170088	1.61601	2.67495
5	62965001	63015000	0.000351704	0.000945403	0.00147259	1.55763	2.68806
5	62970001	63020000	0.000345675	0.000896979	0.0013817	1.54039	2.59486
5	62975001	63025000	0.000342839	0.00085771	0.00128633	1.49973	2.50179
5	62980001	63030000	0.000354549	0.000890332	0.00134037	1.50547	2.51117
5	62985001	63035000	0.000349341	0.000907561	0.00144725	1.59466	2.59792
5	62990001	63040000	0.000336877	0.000910442	0.0015087	1.65711	2.70259
5	62995001	63045000	0.000327587	0.000851827	0.00134746	1.58185	2.60031
5	63000001	63050000	0.000328817	0.000846535	0.00135949	1.60595	2.57449
5	63005001	63055000	0.000397524	0.00095988	0.00153814	1.60243	2.41465
5	63010001	63060000	0.000402922	0.000917837	0.00140276	1.52833	2.27795
5	63015001	63065000	0.000454415	0.00103634	0.00155344	1.49897	2.2806
5	63020001	63070000	0.000479138	0.00108908	0.00155315	1.42611	2.273
5	63025001	63075000	0.000440528	0.00102318	0.00145125	1.41837	2.32262
5	63030001	63080000	0.000438673	0.00101619	0.00140155	1.37922	2.31651
5	63035001	63085000	0.000417071	0.000958408	0.00126206	1.31683	2.29795
5	63040001	63090000	0.000426988	0.000956085	0.00119749	1.25249	2.23914
5	63045001	63095000	0.000401293	0.000907451	0.00116146	1.27991	2.26132
5	63050001	63100000	0.000408602	0.000892131	0.00114403	1.28236	2.18337
5	63055001	63105000	0.000422083	0.000935532	0.00111748	1.19449	2.21646
5	63060001	63110000	0.000443889	0.000993986	0.00122294	1.23034	2.23927
5	63065001	63115000	0.000444207	0.000974844	0.00118702	1.21765	2.19457
5	63070001	63120000	0.000441989	0.000954529	0.00121791	1.27593	2.15962
5	63075001	63125000	0.000471428	0.000996777	0.00129105	1.29522	2.11438
5	63080001	63130000	0.000490171	0.00103092	0.00137543	1.33418	2.10318
5	63085001	63135000	0.000541669	0.00113388	0.00148339	1.30824	2.09331
5	63090001	63140000	0.00051452	0.0010694	0.00143025	1.33743	2.07844
5	63095001	63145000	0.000540769	0.00111352	0.00145331	1.30515	2.05914
5	63100001	63150000	0.000553267	0.00113165	0.00150284	1.32801	2.0454
5	63105001	63155000	0.000459335	0.000925288	0.00130612	1.41158	2.01441
5	63110001	63160000	0.000462886	0.000903066	0.00133822	1.48186	1.95095
5	63115001	63165000	0.000463289	0.000908693	0.00137677	1.51511	1.9614
5	63120001	63170000	0.000511176	0.000986566	0.00153431	1.5552	1.92999
5	63125001	63175000	0.000556329	0.00103841	0.00167876	1.61666	1.86654
5	63130001	63180000	0.000575146	0.00103552	0.00165312	1.59642	1.80045
5	63135001	63185000	0.000546908	0.000978324	0.0016164	1.65221	1.78883
5	63140001	63190000	0.000571666	0.00103452	0.00173903	1.681	1.80966
5	63145001	63195000	0.000615268	0.00111604	0.00191185	1.71307	1.81391
5	63150001	63200000	0.000754027	0.00123363	0.0018576	1.5058	1.63606
5	63155001	63205000	0.000812632	0.00134016	0.00196454	1.4659	1.64916
5	63160001	63210000	0.000879764	0.00139371	0.00209123	1.50048	1.58419
5	63165001	63215000	0.000893489	0.00139454	0.00215131	1.54267	1.56078
5	63170001	63220000	0.000885178	0.00136784	0.00217744	1.59188	1.54527
5	63175001	63225000	0.000914088	0.00139461	0.00216701	1.55385	1.52568
5	63180001	63230000	0.000927188	0.00139767	0.00221382	1.58394	1.50743
5	63185001	63235000	0.000997022	0.00149797	0.00243911	1.62828	1.50244
5	63190001	63240000	0.00109824	0.00165889	0.00270567	1.63101	1.5105
5	63195001	63245000	0.00117114	0.00175379	0.00290208	1.65475	1.49751
5	63200001	63250000	0.0011133	0.00176579	0.00322481	1.82627	1.58609
5	63205001	63255000	0.00120956	0.00190197	0.0036419	1.9148	1.57245
5	63210001	63260000	0.001099	0.00178056	0.00338151	1.89913	1.62016
5	63215001	63265000	0.00106814	0.00172027	0.00328098	1.90725	1.61053
5	63220001	63270000	0.00110363	0.00176199	0.00334559	1.89876	1.59654
5	63225001	63275000	0.00104714	0.00168277	0.00322719	1.91778	1.60702
5	63230001	63280000	0.00100186	0.00161933	0.00312395	1.92916	1.61632
5	63235001	63285000	0.000899614	0.00144543	0.00279464	1.93343	1.60672
5	63240001	63290000	0.000815553	0.00127581	0.00253535	1.98725	1.56435
5	63245001	63295000	0.000719977	0.00109616	0.00215982	1.97035	1.52249
5	63250001	63300000	0.000660084	0.000946942	0.00180586	1.90704	1.43458
5	63255001	63305000	0.000550494	0.00076868	0.00135281	1.75991	1.39635
5	63260001	63310000	0.000582102	0.000830193	0.0014256	1.71719	1.4262
5	63265001	63315000	0.000581369	0.000836773	0.00137051	1.63785	1.43931
5	63270001	63320000	0.000489109	0.000702845	0.00111932	1.59256	1.43699
5	63275001	63325000	0.000535742	0.000773759	0.00127117	1.64285	1.44428
5	63280001	63330000	0.000557492	0.00080634	0.00126559	1.56955	1.44637
5	63285001	63335000	0.000616514	0.000911584	0.00142434	1.56249	1.47861
5	63290001	63340000	0.000613433	0.000935232	0.0014074	1.50487	1.52459
5	63295001	63345000	0.000591541	0.000933014	0.00140985	1.51107	1.57726
5	63300001	63350000	0.000567811	0.000943766	0.00145173	1.53823	1.66211
5	63305001	63355000	0.000549102	0.000943068	0.00142213	1.50798	1.71747
5	63310001	63360000	0.000550745	0.000948554	0.00146587	1.54537	1.72231
5	63315001	63365000	0.000570847	0.000985969	0.00151426	1.53581	1.7272
5	63320001	63370000	0.000595557	0.00106683	0.0015323	1.43631	1.79131
5	63325001	63375000	0.000560739	0.0010551	0.00134984	1.27935	1.88162
5	63330001	63380000	0.000557729	0.00110429	0.00141932	1.28528	1.97998
5	63335001	63385000	0.000519201	0.00110428	0.00136571	1.23674	2.12688
5	63340001	63390000	0.000578585	0.00113509	0.00142722	1.25736	1.96184
5	63345001	63395000	0.000557747	0.00110314	0.00139094	1.26089	1.97785
5	63350001	63400000	0.000539853	0.00108009	0.00131499	1.21748	2.00071
5	63355001	63405000	0.000508196	0.00101232	0.00122931	1.21435	1.99199
5	63360001	63410000	0.000487072	0.000965552	0.00109772	1.13688	1.98236
5	63365001	63415000	0.00045285	0.0009152	0.00102193	1.11662	2.02098
5	63370001	63420000	0.000468485	0.000908896	0.00100528	1.10605	1.94007
5	63375001	63425000	0.000435815	0.000853034	0.00096382	1.12987	1.95733
5	63380001	63430000	0.000438709	0.000846467	0.000893918	1.05606	1.92945
5	63385001	63435000	0.000477249	0.000866443	0.000968658	1.11797	1.81549
5	63390001	63440000	0.000434185	0.000852032	0.000842539	0.988858	1.96237
5	63395001	63445000	0.000466606	0.000865731	0.000913808	1.05553	1.85538
5	63400001	63450000	0.000465393	0.000840705	0.000926417	1.10195	1.80644
5	63405001	63455000	0.000490645	0.000848093	0.000989769	1.16705	1.72853
5	63410001	63460000	0.000498964	0.000853825	0.00102478	1.20022	1.7112
5	63415001	63465000	0.000549163	0.000907965	0.00130057	1.4324	1.65336
5	63420001	63470000	0.000526398	0.000865054	0.00130827	1.51236	1.64335
5	63425001	63475000	0.000513058	0.000850998	0.00135931	1.59731	1.65868
5	63430001	63480000	0.000465793	0.000786058	0.00139174	1.77053	1.68757
5	63435001	63485000	0.000420077	0.000728765	0.00131267	1.80123	1.73484
5	63440001	63490000	0.000385386	0.00070822	0.00143343	2.02399	1.83769
5	63445001	63495000	0.000398943	0.000782711	0.00149836	1.91432	1.96196
5	63450001	63500000	0.00043767	0.000844046	0.00152291	1.8043	1.9285
5	63455001	63505000	0.000418471	0.00085929	0.00152177	1.77096	2.0534
5	63460001	63510000	0.000423442	0.000943886	0.00170089	1.80201	2.22908
5	63465001	63515000	0.000383279	0.000968808	0.00172272	1.77819	2.52768
5	63470001	63520000	0.000357524	0.00100038	0.00184537	1.84467	2.79808
5	63475001	63525000	0.000350569	0.000960387	0.00177846	1.85182	2.73951
5	63480001	63530000	0.00037041	0.000984616	0.00180623	1.83445	2.65818
5	63485001	63535000	0.000365342	0.000952904	0.00176117	1.84821	2.60825
5	63490001	63540000	0.0003508	0.0009125	0.00164194	1.79939	2.6012
5	63495001	63545000	0.000307671	0.000861326	0.00159849	1.85585	2.7995
5	63500001	63550000	0.000224817	0.000738178	0.00147167	1.99365	3.28346
5	63505001	63555000	0.000233968	0.000742366	0.00149814	2.01806	3.17294
5	63510001	63560000	0.000213787	0.000651773	0.00130699	2.00528	3.0487
5	63515001	63565000	0.000198814	0.000586802	0.00109155	1.86017	2.95151
5	63520001	63570000	0.000198822	0.000532312	0.00100697	1.89169	2.67733
5	63525001	63575000	0.000200608	0.000532183	0.00109066	2.04941	2.65285
5	63530001	63580000	0.000204435	0.000564118	0.0013063	2.31565	2.7594
5	63535001	63585000	0.000207584	0.000583731	0.00135886	2.32789	2.81202
5	63540001	63590000	0.000189986	0.000538974	0.00128625	2.38648	2.83691
5	63545001	63595000	0.000176721	0.0005054	0.00127174	2.5163	2.85988
5	63550001	63600000	0.000205347	0.000621678	0.00155796	2.50606	3.02745
5	63555001	63605000	0.000190541	0.000618351	0.00155332	2.51204	3.24524
5	63560001	63610000	0.000214847	0.000736411	0.00185813	2.52322	3.42761
5	63565001	63615000	0.000211885	0.000737094	0.00190547	2.58511	3.47875
5	63570001	63620000	0.000209309	0.000768957	0.00200705	2.61009	3.67379
5	63575001	63625000	0.000197839	0.00077143	0.00200773	2.60261	3.89928
5	63580001	63630000	0.000172635	0.000693964	0.00177666	2.56016	4.01983
5	63585001	63635000	0.000167524	0.000669877	0.00177092	2.64365	3.99869
5	63590001	63640000	0.000177513	0.000700121	0.00184183	2.63073	3.94405
5	63595001	63645000	0.000172961	0.000678939	0.00182505	2.68809	3.92539
5	63600001	63650000	0.000154853	0.000582132	0.00160189	2.75176	3.75926
5	63605001	63655000	0.000156475	0.000587478	0.00167709	2.85473	3.75445
5	63610001	63660000	0.000138374	0.000478843	0.00139528	2.91386	3.4605
5	63615001	63665000	0.000148441	0.000476473	0.00135064	2.83466	3.20985
5	63620001	63670000	0.00014954	0.000435991	0.00123464	2.8318	2.91555
5	63625001	63675000	0.000152866	0.000442439	0.00128646	2.90766	2.89429
5	63630001	63680000	0.00015376	0.000440274	0.00124665	2.83153	2.86338
5	63635001	63685000	0.000151858	0.000417825	0.00122212	2.92496	2.75142
5	63640001	63690000	0.000151116	0.000402043	0.00119576	2.97421	2.66049
5	63645001	63695000	0.000162324	0.000416189	0.00118974	2.85865	2.56394
5	63650001	63700000	0.00018751	0.000499284	0.00135338	2.71064	2.66271
5	63655001	63705000	0.000174193	0.000445061	0.00117418	2.63825	2.55499
5	63660001	63710000	0.000188903	0.000485674	0.00131608	2.7098	2.57102
5	63665001	63715000	0.000179323	0.000473968	0.00128139	2.70354	2.6431
5	63670001	63720000	0.000186595	0.000496184	0.00130636	2.63281	2.65915
5	63675001	63725000	0.000196751	0.000521095	0.00130822	2.51052	2.6485
5	63680001	63730000	0.000206513	0.00054597	0.0013201	2.4179	2.64376
5	63685001	63735000	0.000219652	0.0005812	0.00135686	2.33458	2.646
5	63690001	63740000	0.000215309	0.000577048	0.00136424	2.36417	2.68009
5	63695001	63745000	0.00021423	0.000601638	0.00146969	2.44281	2.80837
5	63700001	63750000	0.000187547	0.000531013	0.0013369	2.51764	2.83136
5	63705001	63755000	0.000198655	0.000569754	0.00143776	2.52348	2.86806
5	63710001	63760000	0.000183931	0.000548378	0.0014263	2.60094	2.98143
5	63715001	63765000	0.000188624	0.00055675	0.00149268	2.68106	2.95164
5	63720001	63770000	0.000174332	0.000529505	0.00148603	2.80645	3.03734
5	63725001	63775000	0.000171921	0.00053158	0.00150011	2.82198	3.092
5	63730001	63780000	0.000167573	0.000530095	0.00158741	2.99458	3.16337
5	63735001	63785000	0.000161496	0.000520375	0.0015114	2.90444	3.22222
5	63740001	63790000	0.000168475	0.000562393	0.00158739	2.82256	3.33814
5	63745001	63795000	0.000175918	0.000553341	0.00152606	2.7579	3.14545
5	63750001	63800000	0.000198059	0.000586949	0.00154167	2.62658	2.96351
5	63755001	63805000	0.000206334	0.000592194	0.00153639	2.5944	2.87007
5	63760001	63810000	0.000216152	0.000614418	0.00154495	2.51449	2.84253
5	63765001	63815000	0.000245129	0.000648337	0.00152923	2.3587	2.64488
5	63770001	63820000	0.000247746	0.000647548	0.0014643	2.2613	2.61376
5	63775001	63825000	0.000297826	0.000732257	0.0018456	2.52043	2.45867
5	63780001	63830000	0.000332907	0.000776475	0.00204144	2.62911	2.33241
5	63785001	63835000	0.000391952	0.000874613	0.00253536	2.89884	2.23143
5	63790001	63840000	0.000423352	0.000904128	0.00270571	2.99262	2.13564
5	63795001	63845000	0.000454153	0.000929937	0.00285267	3.06759	2.04763
5	63800001	63850000	0.000441325	0.00091625	0.00288175	3.14516	2.07613
5	63805001	63855000	0.000457344	0.00096884	0.00306221	3.1607	2.11841
5	63810001	63860000	0.000444815	0.00091625	0.00295179	3.2216	2.05985
5	63815001	63865000	0.000428434	0.000898253	0.00303441	3.37812	2.0966
5	63820001	63870000	0.000439566	0.000915573	0.00309288	3.37808	2.0829
5	63825001	63875000	0.000379868	0.000797865	0.00264562	3.31587	2.10037
5	63830001	63880000	0.000338269	0.000730906	0.00235808	3.22624	2.16072
5	63835001	63885000	0.000280347	0.000645299	0.00197586	3.06193	2.30179
5	63840001	63890000	0.000266217	0.000629931	0.00180333	2.86274	2.36623
5	63845001	63895000	0.000229209	0.000586877	0.00163487	2.78571	2.56044
5	63850001	63900000	0.000218244	0.000563312	0.00153757	2.72952	2.58111
5	63855001	63905000	0.000206222	0.000571095	0.00146082	2.55793	2.76932
5	63860001	63910000	0.00021045	0.000605526	0.0014893	2.45951	2.87729
5	63865001	63915000	0.000191547	0.000571561	0.00140904	2.46525	2.98392
5	63870001	63920000	0.000177446	0.000552845	0.00136121	2.46219	3.11557
5	63875001	63925000	0.000190739	0.000592921	0.001476	2.48937	3.10855
5	63880001	63930000	0.000200459	0.000614117	0.00154704	2.51913	3.06355
5	63885001	63935000	0.000209369	0.000649652	0.00165619	2.54935	3.1029
5	63890001	63940000	0.000203492	0.000624619	0.00164974	2.64119	3.0695
5	63895001	63945000	0.000220993	0.00067761	0.00184062	2.71634	3.06621
5	63900001	63950000	0.000235243	0.000698769	0.00196279	2.80893	2.97041
5	63905001	63955000	0.000246409	0.0006811	0.00197639	2.90176	2.7641
5	63910001	63960000	0.000255735	0.000675369	0.00198678	2.94177	2.64089
5	63915001	63965000	0.000253694	0.000689645	0.00192664	2.79367	2.71841
5	63920001	63970000	0.000256217	0.000686979	0.00189319	2.75582	2.68124
5	63925001	63975000	0.000246123	0.000676692	0.00186208	2.75174	2.74941
5	63930001	63980000	0.000260051	0.000736918	0.0020908	2.83722	2.83374
5	63935001	63985000	0.00026312	0.000726741	0.00199933	2.75109	2.76201
5	63940001	63990000	0.00025911	0.000747742	0.00207317	2.77257	2.88581
5	63945001	63995000	0.000246082	0.000728979	0.00204926	2.81114	2.96234
5	63950001	64000000	0.000236816	0.000719479	0.0020066	2.78896	3.03814
5	63955001	64005000	0.000233088	0.00070269	0.00197643	2.81266	3.0147
5	63960001	64010000	0.000233424	0.000720448	0.00202294	2.80789	3.08643
5	63965001	64015000	0.000235985	0.000733845	0.00201054	2.73973	3.10971
5	63970001	64020000	0.00023621	0.000753014	0.00204447	2.71505	3.1879
5	63975001	64025000	0.00025733	0.000780894	0.00199493	2.55467	3.0346
5	63980001	64030000	0.000243743	0.000737334	0.00174164	2.36208	3.02505
5	63985001	64035000	0.000227665	0.000689148	0.00166219	2.41195	3.02703
5	63990001	64040000	0.000227368	0.000661638	0.00157875	2.38612	2.90999
5	63995001	64045000	0.000231241	0.000654152	0.00142203	2.17385	2.82888
5	64000001	64050000	0.000240076	0.000707687	0.00148443	2.09758	2.94776
5	64005001	64055000	0.000219345	0.000667437	0.00133737	2.00374	3.04286
5	64010001	64060000	0.000208535	0.000636916	0.00125788	1.97495	3.05424
5	64015001	64065000	0.000223465	0.000683457	0.00138704	2.02945	3.05845
5	64020001	64070000	0.000222423	0.000690232	0.00137932	1.99834	3.10324
5	64025001	64075000	0.000187749	0.000613489	0.00127492	2.07815	3.2676
5	64030001	64080000	0.000177617	0.000592291	0.00125792	2.12382	3.33465
5	64035001	64085000	0.000176324	0.000632646	0.00130629	2.0648	3.58797
5	64040001	64090000	0.000163588	0.000616923	0.00122494	1.98556	3.7712
5	64045001	64095000	0.000138562	0.000562169	0.00113215	2.0139	4.05717
5	64050001	64100000	0.000133694	0.000559857	0.00122936	2.19585	4.1876
5	64055001	64105000	0.000128276	0.000569903	0.00127974	2.24554	4.44279
5	64060001	64110000	0.000131323	0.000630703	0.00131117	2.0789	4.80268
5	64065001	64115000	0.000123687	0.000609191	0.00130876	2.14836	4.92526
5	64070001	64120000	0.000133648	0.000673331	0.00136215	2.023	5.03809
5	64075001	64125000	0.000153414	0.000717995	0.00148162	2.06355	4.68011
5	64080001	64130000	0.000151079	0.000717609	0.00146837	2.0462	4.74989
5	64085001	64135000	0.000150714	0.000701502	0.00147794	2.10682	4.65452
5	64090001	64140000	0.000159077	0.000726964	0.00155212	2.13507	4.56989
5	64095001	64145000	0.0001727	0.000764607	0.00155895	2.03889	4.42737
5	64100001	64150000	0.000203934	0.000847104	0.00150884	1.78117	4.15381
5	64105001	64155000	0.000221397	0.000910893	0.00153202	1.68189	4.1143
5	64110001	64160000	0.000225437	0.000882488	0.00150631	1.70689	3.91457
5	64115001	64165000	0.00023515	0.000876619	0.00147342	1.6808	3.72791
5	64120001	64170000	0.00022926	0.000807734	0.00145745	1.80437	3.52322
5	64125001	64175000	0.000218025	0.000780822	0.00133572	1.71066	3.58134
5	64130001	64180000	0.000218041	0.000754501	0.00127702	1.69254	3.46036
5	64135001	64185000	0.00022072	0.000739134	0.00118834	1.60775	3.34874
5	64140001	64190000	0.000213819	0.000725398	0.00117375	1.61808	3.39258
5	64145001	64195000	0.000215027	0.000718902	0.00125828	1.75028	3.34331
5	64150001	64200000	0.000173912	0.000573062	0.00106919	1.86575	3.29513
5	64155001	64205000	0.000160872	0.000504797	0.00100693	1.99472	3.13788
5	64160001	64210000	0.00015302	0.000497376	0.00100513	2.02087	3.2504
5	64165001	64215000	0.000127838	0.000444903	0.000886616	1.99283	3.48021
5	64170001	64220000	0.000121347	0.000440511	0.000878641	1.99459	3.63018
5	64175001	64225000	0.000150791	0.00052725	0.00102519	1.94441	3.49656
5	64180001	64230000	0.000176138	0.000608212	0.0010962	1.80233	3.45304
5	64185001	64235000	0.000193811	0.000653693	0.00114115	1.7457	3.37284
5	64190001	64240000	0.000220843	0.000710979	0.0012542	1.76405	3.21939
5	64195001	64245000	0.000239913	0.00074087	0.00125932	1.69979	3.08808
5	64200001	64250000	0.000253786	0.000831946	0.0013868	1.66694	3.27814
5	64205001	64255000	0.000300949	0.00100339	0.00155678	1.55152	3.33409
5	64210001	64260000	0.000323181	0.00106309	0.00169416	1.59362	3.28946
5	64215001	64265000	0.000340121	0.00110587	0.001754	1.58608	3.2514
5	64220001	64270000	0.000338816	0.00109804	0.00177499	1.61651	3.24082
5	64225001	64275000	0.000325689	0.00108809	0.00174018	1.5993	3.34089
5	64230001	64280000	0.000317839	0.00109128	0.00181414	1.6624	3.43344
5	64235001	64285000	0.00030921	0.0010727	0.00191425	1.78452	3.46916
5	64240001	64290000	0.000290011	0.00102713	0.0018884	1.83852	3.54169
5	64245001	64295000	0.000287967	0.00102484	0.00190649	1.86028	3.55888
5	64250001	64300000	0.000295389	0.000985827	0.00189432	1.92155	3.33739
5	64255001	64305000	0.000252253	0.00081396	0.00172127	2.11469	3.22676
5	64260001	64310000	0.000248159	0.000803179	0.00178048	2.21679	3.23655
5	64265001	64315000	0.000271079	0.000828191	0.00190855	2.30448	3.05516
5	64270001	64320000	0.000314164	0.000895647	0.00206924	2.31033	2.85089
5	64275001	64325000	0.00030841	0.000838668	0.00198726	2.36954	2.71933
5	64280001	64330000	0.000305911	0.000814626	0.00190709	2.34106	2.66295
5	64285001	64335000	0.000291508	0.000776506	0.00174537	2.24772	2.66376
5	64290001	64340000	0.000305494	0.000807716	0.00169645	2.10031	2.64397
5	64295001	64345000	0.00028352	0.000765	0.0016113	2.10627	2.69822
5	64300001	64350000	0.00027214	0.000760561	0.00184739	2.42898	2.79474
5	64305001	64355000	0.00027197	0.000776974	0.00199955	2.57351	2.85684
5	64310001	64360000	0.000263002	0.000725684	0.00188478	2.59725	2.75923
5	64315001	64365000	0.000235993	0.00067416	0.00177586	2.63418	2.85669
5	64320001	64370000	0.000209917	0.000636551	0.00161697	2.5402	3.03239
5	64325001	64375000	0.000206363	0.000648103	0.00166495	2.56896	3.1406
5	64330001	64380000	0.000200983	0.000608509	0.00162415	2.66906	3.02766
5	64335001	64385000	0.000229932	0.000696848	0.00173624	2.49156	3.03067
5	64340001	64390000	0.000213888	0.00064717	0.00165465	2.55675	3.02574
5	64345001	64395000	0.00022482	0.000646635	0.00163685	2.53134	2.87623
5	64350001	64400000	0.000230883	0.000620325	0.00147757	2.38193	2.68675
5	64355001	64405000	0.000256613	0.00067769	0.00153177	2.26028	2.6409
5	64360001	64410000	0.000243265	0.000678737	0.00147419	2.17196	2.79011
5	64365001	64415000	0.000253407	0.000694966	0.00151976	2.18681	2.74249
5	64370001	64420000	0.000255823	0.00071825	0.00149293	2.07857	2.80761
5	64375001	64425000	0.000325493	0.000895212	0.00173584	1.93903	2.75033
5	64380001	64430000	0.000348236	0.000968336	0.0019037	1.96595	2.78069
5	64385001	64435000	0.000337439	0.000940019	0.00185869	1.97729	2.78574
5	64390001	64440000	0.000355323	0.00098154	0.00212212	2.16203	2.76239
5	64395001	64445000	0.000344435	0.000993703	0.00212995	2.14345	2.88502
5	64400001	64450000	0.000338579	0.00100725	0.00201138	1.9969	2.97493
5	64405001	64455000	0.000332209	0.00100984	0.00187497	1.8567	3.03977
5	64410001	64460000	0.00033306	0.0010071	0.00183086	1.81795	3.02378
5	64415001	64465000	0.000325508	0.0010062	0.00179281	1.78176	3.09117
5	64420001	64470000	0.000315716	0.000973405	0.00182244	1.87223	3.08317
5	64425001	64475000	0.000240813	0.000799853	0.00152587	1.90769	3.32147
5	64430001	64480000	0.000208223	0.000729344	0.00132663	1.81894	3.50271
5	64435001	64485000	0.00020211	0.000705835	0.00139625	1.97815	3.49233
5	64440001	64490000	0.000196679	0.000710177	0.00120913	1.70258	3.61084
5	64445001	64495000	0.000199942	0.000707525	0.00127057	1.7958	3.53865
5	64450001	64500000	0.000210141	0.000704746	0.00138654	1.96743	3.35368
5	64455001	64505000	0.000203132	0.000639771	0.0014469	2.26159	3.14953
5	64460001	64510000	0.000198675	0.000594858	0.00141218	2.37398	2.99413
5	64465001	64515000	0.00019696	0.0006102	0.00147207	2.41244	3.09809
5	64470001	64520000	0.00019411	0.000616532	0.00144098	2.33723	3.1762
5	64475001	64525000	0.000192726	0.000592962	0.00145274	2.44997	3.07671
5	64480001	64530000	0.000193851	0.000572681	0.00150934	2.63557	2.95423
5	64485001	64535000	0.000195982	0.00055644	0.00141603	2.5448	2.83924
5	64490001	64540000	0.000201047	0.00054467	0.00143356	2.63198	2.70917
5	64495001	64545000	0.000202152	0.00057464	0.00145966	2.54013	2.84261
5	64500001	64550000	0.000227289	0.000678286	0.00147805	2.1791	2.98424
5	64505001	64555000	0.000210395	0.000685006	0.00141932	2.07198	3.25581
5	64510001	64560000	0.000264339	0.000800683	0.00160485	2.00435	3.029
5	64515001	64565000	0.000361905	0.000909156	0.00156715	1.72374	2.51214
5	64520001	64570000	0.000557663	0.00110998	0.00155946	1.40494	1.99041
5	64525001	64575000	0.000735248	0.00136199	0.00187348	1.37555	1.85242
5	64530001	64580000	0.00079649	0.00143504	0.00192714	1.34292	1.8017
5	64535001	64585000	0.0007974	0.00143604	0.00196545	1.36866	1.8009
5	64540001	64590000	0.000788891	0.00143376	0.00192803	1.34474	1.81744
5	64545001	64595000	0.000789827	0.00140593	0.0018545	1.31906	1.78005
5	64550001	64600000	0.000810369	0.00138978	0.0018071	1.30028	1.715
5	64555001	64605000	0.000926955	0.00155889	0.00194951	1.25058	1.68173
5	64560001	64610000	0.000913475	0.00151205	0.00180281	1.1923	1.65527
5	64565001	64615000	0.000816266	0.00141631	0.00176759	1.24802	1.73511
5	64570001	64620000	0.000648512	0.00125939	0.00182686	1.45059	1.94197
5	64575001	64625000	0.000490099	0.00103121	0.00163647	1.58694	2.10409
5	64580001	64630000	0.000454448	0.000984439	0.00159228	1.61745	2.16623
5	64585001	64635000	0.000461812	0.00105968	0.00160169	1.51148	2.29461
5	64590001	64640000	0.000463953	0.00107796	0.00162827	1.51051	2.32343
5	64595001	64645000	0.000460254	0.00110211	0.00168668	1.53041	2.39457
5	64600001	64650000	0.000409327	0.00104451	0.00166685	1.59582	2.55177
5	64605001	64655000	0.000307987	0.000873796	0.00153591	1.75774	2.83712
5	64610001	64660000	0.000302512	0.000892101	0.00155639	1.74463	2.94898
5	64615001	64665000	0.000302876	0.000872613	0.00153391	1.75784	2.88109
5	64620001	64670000	0.000282334	0.000804113	0.00153466	1.90851	2.84809
5	64625001	64675000	0.000297716	0.000847425	0.00169651	2.00196	2.84642
5	64630001	64680000	0.0003368	0.000960518	0.00212742	2.21487	2.85189
5	64635001	64685000	0.000341024	0.000943237	0.00222949	2.36366	2.7659
5	64640001	64690000	0.000343561	0.00095961	0.00218444	2.27638	2.79313
5	64645001	64695000	0.00034541	0.000971949	0.00225075	2.31571	2.8139
5	64650001	64700000	0.000339255	0.000971275	0.00222581	2.29164	2.86296
5	64655001	64705000	0.000330138	0.00100988	0.0022278	2.206	3.05896
5	64660001	64710000	0.000293907	0.000961254	0.00219006	2.27834	3.27061
5	64665001	64715000	0.00029131	0.00096631	0.00220998	2.28703	3.31712
5	64670001	64720000	0.000275849	0.000971544	0.00217482	2.23852	3.52201
5	64675001	64725000	0.000240819	0.000911202	0.00190719	2.09305	3.78376
5	64680001	64730000	0.000182892	0.000794084	0.00157579	1.98441	4.34182
5	64685001	64735000	0.000157463	0.000722773	0.00144444	1.99847	4.59011
5	64690001	64740000	0.0001347	0.000655117	0.00143077	2.18399	4.86353
5	64695001	64745000	0.000133355	0.000645106	0.00140081	2.17144	4.83751
5	64700001	64750000	0.000135197	0.000624792	0.00142464	2.28018	4.62135
5	64705001	64755000	0.000139354	0.00061737	0.00144843	2.34613	4.43023
5	64710001	64760000	0.000146217	0.000633011	0.0015358	2.42618	4.32926
5	64715001	64765000	0.000145451	0.000627954	0.0015842	2.5228	4.31729
5	64720001	64770000	0.000150918	0.000661669	0.00156242	2.36133	4.38429
5	64725001	64775000	0.000162977	0.000709096	0.00167001	2.35513	4.3509
5	64730001	64780000	0.000154219	0.000707897	0.00151999	2.14719	4.59021
5	64735001	64785000	0.000161947	0.000762558	0.00157102	2.0602	4.70869
5	64740001	64790000	0.000186504	0.000868496	0.00190111	2.18897	4.65672
5	64745001	64795000	0.000180762	0.000850311	0.00186186	2.18962	4.70404
5	64750001	64800000	0.00019676	0.000895949	0.00191883	2.14167	4.55351
5	64755001	64805000	0.000216532	0.000921784	0.00187235	2.03122	4.25703
5	64760001	64810000	0.000250816	0.00101273	0.00181312	1.79033	4.03774
5	64765001	64815000	0.000262378	0.00104486	0.0017882	1.71143	3.98227
5	64770001	64820000	0.000308065	0.00115114	0.00192066	1.66849	3.73668
5	64775001	64825000	0.000359718	0.00128992	0.00200456	1.55402	3.58592
5	64780001	64830000	0.000389375	0.00137398	0.00210925	1.53514	3.52868
5	64785001	64835000	0.00042313	0.0014419	0.00226088	1.56799	3.4077
5	64790001	64840000	0.000472859	0.00154785	0.00236469	1.52773	3.27339
5	64795001	64845000	0.000524739	0.00169078	0.00251058	1.48486	3.22214
5	64800001	64850000	0.000514009	0.00166032	0.00244482	1.4725	3.23014
5	64805001	64855000	0.000496287	0.00165485	0.00252367	1.52501	3.33446
5	64810001	64860000	0.00046532	0.00157832	0.00268586	1.70172	3.3919
5	64815001	64865000	0.000453942	0.00155208	0.00264918	1.70686	3.41912
5	64820001	64870000	0.000432803	0.00146241	0.00258183	1.76546	3.37893
5	64825001	64875000	0.000369364	0.00124746	0.0023682	1.89842	3.37732
5	64830001	64880000	0.000356377	0.00116368	0.00232762	2.00022	3.26531
5	64835001	64885000	0.000322926	0.00103554	0.00211565	2.04304	3.20674
5	64840001	64890000	0.000256909	0.000826026	0.00169574	2.05289	3.21525
5	64845001	64895000	0.000223464	0.000684207	0.00157242	2.29816	3.06182
5	64850001	64900000	0.000228257	0.000654204	0.00162324	2.48124	2.86609
5	64855001	64905000	0.000245761	0.000650479	0.00158156	2.43138	2.6468
5	64860001	64910000	0.000253221	0.000646989	0.00143409	2.21656	2.55504
5	64865001	64915000	0.00025604	0.000622904	0.00140773	2.25995	2.43284
5	64870001	64920000	0.000251982	0.000623037	0.00135652	2.17727	2.47255
5	64875001	64925000	0.000287402	0.000711065	0.00135713	1.90859	2.47411
5	64880001	64930000	0.000313968	0.000781853	0.00137164	1.75435	2.49023
5	64885001	64935000	0.000413524	0.00106059	0.00154643	1.45808	2.56476
5	64890001	64940000	0.000427515	0.0011269	0.00153804	1.36484	2.63593
5	64895001	64945000	0.000424502	0.00114802	0.00146541	1.27647	2.70439
5	64900001	64950000	0.000433455	0.00121858	0.0015162	1.24424	2.81132
5	64905001	64955000	0.000416611	0.00118877	0.00157001	1.3207	2.85343
5	64910001	64960000	0.00042553	0.00120564	0.00161662	1.34088	2.83327
5	64915001	64965000	0.000432569	0.00126949	0.00169776	1.33736	2.93477
5	64920001	64970000	0.000417105	0.00128878	0.00174833	1.35658	3.08982
5	64925001	64975000	0.000387439	0.00125071	0.00186724	1.49294	3.22815
5	64930001	64980000	0.000369985	0.00123282	0.00189849	1.53996	3.33208
5	64935001	64985000	0.000282015	0.00101344	0.00175615	1.73286	3.59357
5	64940001	64990000	0.000278403	0.00100606	0.00180342	1.79256	3.61368
5	64945001	64995000	0.000268012	0.000968912	0.0017774	1.83443	3.61518
5	64950001	65000000	0.000254021	0.000892546	0.00162407	1.81959	3.51367
5	64955001	65005000	0.000245888	0.000856615	0.00148292	1.73114	3.48376
5	64960001	65010000	0.000291103	0.000951748	0.00179714	1.88825	3.26945
5	64965001	65015000	0.00033811	0.00102257	0.00206898	2.02331	3.02437
5	64970001	65020000	0.000351949	0.000991551	0.00202194	2.03917	2.81731
5	64975001	65025000	0.000400252	0.00109031	0.00208671	1.91387	2.72406
5	64980001	65030000	0.000418725	0.00110851	0.00226777	2.04578	2.64735
5	64985001	65035000	0.000411167	0.00107057	0.00222853	2.08163	2.60374
5	64990001	65040000	0.000410619	0.00104467	0.00221279	2.11817	2.54413
5	64995001	65045000	0.000433469	0.00108593	0.00230729	2.12471	2.50521
5	65000001	65050000	0.000431451	0.00108317	0.00227924	2.10423	2.51053
5	65005001	65055000	0.000453183	0.00113345	0.00243134	2.14508	2.50109
5	65010001	65060000	0.00041676	0.00106627	0.00225036	2.1105	2.55847
5	65015001	65065000	0.000389867	0.00101413	0.00217031	2.14007	2.60122
5	65020001	65070000	0.000395904	0.00103411	0.00229662	2.22087	2.61202
5	65025001	65075000	0.00034965	0.000902161	0.00213506	2.36661	2.58018
5	65030001	65080000	0.000320058	0.00082096	0.00189861	2.31267	2.56504
5	65035001	65085000	0.000332127	0.000879658	0.00210504	2.39302	2.64856
5	65040001	65090000	0.000350086	0.000918194	0.00217724	2.37122	2.62277
5	65045001	65095000	0.000331362	0.000898242	0.00211348	2.35291	2.71076
5	65050001	65100000	0.000333121	0.000911877	0.00214911	2.3568	2.73737
5	65055001	65105000	0.000361687	0.00102556	0.0024234	2.363	2.83549
5	65060001	65110000	0.000364534	0.00104204	0.00234591	2.25127	2.85855
5	65065001	65115000	0.000331114	0.000958403	0.00207487	2.16492	2.89448
5	65070001	65120000	0.000322292	0.000942713	0.00202201	2.14488	2.92503
5	65075001	65125000	0.000334407	0.00100235	0.00202194	2.0172	2.9974
5	65080001	65130000	0.000351084	0.00107046	0.00216903	2.02626	3.04901
5	65085001	65135000	0.000337746	0.00108099	0.00197932	1.83103	3.2006
5	65090001	65140000	0.000318522	0.0010486	0.00192517	1.83594	3.29208
5	65095001	65145000	0.000334396	0.00107808	0.00204173	1.89386	3.22396
5	65100001	65150000	0.000354439	0.00113488	0.00227257	2.00248	3.2019
5	65105001	65155000	0.000345363	0.00108057	0.00238714	2.20915	3.12879
5	65110001	65160000	0.000345375	0.00103273	0.00257205	2.49053	2.99017
5	65115001	65165000	0.000341737	0.00102184	0.00260426	2.5486	2.99014
5	65120001	65170000	0.000334961	0.000995011	0.00258336	2.59631	2.97053
5	65125001	65175000	0.000318804	0.00093522	0.00255241	2.72921	2.93353
5	65130001	65180000	0.000305615	0.000891691	0.00244761	2.74491	2.91769
5	65135001	65185000	0.000303087	0.00084725	0.00254164	2.99987	2.7954
5	65140001	65190000	0.000293214	0.000821519	0.00246635	3.00218	2.80177
5	65145001	65195000	0.000275828	0.000774554	0.0023299	3.00805	2.80811
5	65150001	65200000	0.000250834	0.000711337	0.00204183	2.87041	2.83589
5	65155001	65205000	0.00020691	0.000623117	0.00153581	2.46472	3.01154
5	65160001	65210000	0.000183428	0.00059781	0.00132561	2.21744	3.2591
5	65165001	65215000	0.000200638	0.000635075	0.00136311	2.14638	3.16528
5	65170001	65220000	0.000205688	0.000659066	0.00131092	1.98906	3.2042
5	65175001	65225000	0.000237518	0.000786312	0.00141746	1.80267	3.31054
5	65180001	65230000	0.000227803	0.000764831	0.00132782	1.7361	3.35742
5	65185001	65235000	0.000236354	0.000765146	0.00124876	1.63205	3.23729
5	65190001	65240000	0.000251885	0.000799148	0.00136732	1.71097	3.17267
5	65195001	65245000	0.000256949	0.000825684	0.00141103	1.70892	3.21342
5	65200001	65250000	0.000259179	0.000837126	0.00149261	1.78302	3.22991
5	65205001	65255000	0.000259155	0.000848952	0.00147058	1.73223	3.27585
5	65210001	65260000	0.0002545	0.000848002	0.00144439	1.70329	3.33203
5	65215001	65265000	0.00025428	0.000891928	0.00151437	1.69786	3.50766
5	65220001	65270000	0.00023436	0.000845479	0.00151149	1.78773	3.60761
5	65225001	65275000	0.00020182	0.000729894	0.00142764	1.95596	3.61656
5	65230001	65280000	0.000194231	0.000724038	0.00147913	2.04289	3.72772
5	65235001	65285000	0.000182056	0.00070102	0.00147195	2.09973	3.85057
5	65240001	65290000	0.000161248	0.000647428	0.00136443	2.10746	4.01511
5	65245001	65295000	0.000146225	0.000629496	0.00135887	2.15866	4.30498
5	65250001	65300000	0.000139191	0.000627266	0.00131709	2.09973	4.50651
5	65255001	65305000	0.000147827	0.00065533	0.00150309	2.29364	4.43309
5	65260001	65310000	0.000143528	0.000640517	0.00150564	2.35066	4.46266
5	65265001	65315000	0.000131456	0.000593492	0.00154658	2.6059	4.51476
5	65270001	65320000	0.000148084	0.000644573	0.00170634	2.64724	4.35275
5	65275001	65325000	0.000149349	0.00065185	0.00171769	2.6351	4.36461
5	65280001	65330000	0.0001518	0.000662706	0.00163474	2.46677	4.36565
5	65285001	65335000	0.000175973	0.000778032	0.00165926	2.13264	4.42131
5	65290001	65340000	0.000179353	0.000812522	0.00172546	2.12359	4.5303
5	65295001	65345000	0.00018296	0.00080193	0.00173866	2.16809	4.38309
5	65300001	65350000	0.000185879	0.0007854	0.00181082	2.3056	4.22533
5	65305001	65355000	0.00018445	0.000718271	0.00189753	2.6418	3.89412
5	65310001	65360000	0.000182009	0.000694588	0.00184275	2.65301	3.81623
5	65315001	65365000	0.000186841	0.000701159	0.00178219	2.54178	3.7527
5	65320001	65370000	0.000171586	0.000673554	0.00163511	2.42759	3.92546
5	65325001	65375000	0.000159595	0.000653905	0.00160488	2.4543	4.09728
5	65330001	65380000	0.000171394	0.000780682	0.00180625	2.31368	4.5549
5	65335001	65385000	0.00016224	0.000788462	0.00223966	2.84054	4.85985
5	65340001	65390000	0.000163619	0.000824196	0.00232162	2.81683	5.03729
5	65345001	65395000	0.000173052	0.000887656	0.00238227	2.68378	5.12942
5	65350001	65400000	0.000164609	0.000882724	0.00227231	2.5742	5.36255
5	65355001	65405000	0.000154089	0.000900078	0.00199545	2.21697	5.84129
5	65360001	65410000	0.000148623	0.000913871	0.00194431	2.12755	6.14892
5	65365001	65415000	0.000143817	0.000916754	0.00195411	2.13155	6.37445
5	65370001	65420000	0.000142041	0.00089989	0.00193602	2.1514	6.33542
5	65375001	65425000	0.000142136	0.000914606	0.00200684	2.19421	6.43472
5	65380001	65430000	0.000124783	0.000791465	0.00190159	2.40262	6.34273
5	65385001	65435000	9.97143e-05	0.000642952	0.00136144	2.11748	6.44794
5	65390001	65440000	0.000100774	0.000625047	0.00130629	2.08991	6.20246
5	65395001	65445000	8.62562e-05	0.000547432	0.00115999	2.11897	6.34658
5	65400001	65450000	9.44414e-05	0.000599791	0.00134528	2.24291	6.35093
5	65405001	65455000	9.98212e-05	0.000609629	0.00139014	2.2803	6.10721
5	65410001	65460000	9.75583e-05	0.000593839	0.00142219	2.39491	6.08702
5	65415001	65465000	8.97552e-05	0.000558244	0.00130935	2.34548	6.21963
5	65420001	65470000	9.15758e-05	0.000577626	0.00131815	2.28201	6.30763
5	65425001	65475000	9.15496e-05	0.00056928	0.00124156	2.18093	6.21827
5	65430001	65480000	0.000100772	0.000609875	0.00128351	2.10455	6.05203
5	65435001	65485000	0.000116357	0.000697799	0.00152036	2.17879	5.99705
5	65440001	65490000	0.000115016	0.000693741	0.00151599	2.18524	6.03169
5	65445001	65495000	0.000122112	0.000760493	0.00168244	2.2123	6.22783
5	65450001	65500000	0.000114911	0.000729098	0.00160137	2.19637	6.34489
5	65455001	65505000	0.000109443	0.000725002	0.00160008	2.207	6.62447
5	65460001	65510000	0.000116725	0.00074768	0.00161597	2.16131	6.40548
5	65465001	65515000	0.000117049	0.000733789	0.00156995	2.13951	6.26908
5	65470001	65520000	0.000115165	0.000717687	0.00157834	2.1992	6.23182
5	65475001	65525000	0.000115471	0.000700837	0.00157926	2.25339	6.06938
5	65480001	65530000	0.000116532	0.000686194	0.00152935	2.22874	5.88846
5	65485001	65535000	0.00010115	0.000600029	0.00130344	2.1723	5.93207
5	65490001	65540000	9.61364e-05	0.000570855	0.00124098	2.1739	5.93797
5	65495001	65545000	0.000101829	0.000541422	0.00117757	2.17496	5.31697
5	65500001	65550000	0.000101262	0.000522786	0.00113367	2.16852	5.16271
5	65505001	65555000	9.79945e-05	0.000494588	0.00108908	2.20199	5.0471
5	65510001	65560000	9.64431e-05	0.000481814	0.00107475	2.23063	4.99584
5	65515001	65565000	9.85425e-05	0.000505703	0.00113456	2.24353	5.13183
5	65520001	65570000	0.000101515	0.000515021	0.00113797	2.20956	5.07335
5	65525001	65575000	0.000112603	0.000539302	0.00119512	2.21605	4.78941
5	65530001	65580000	0.000109312	0.00053186	0.00119377	2.24452	4.86552
5	65535001	65585000	0.000121159	0.000581502	0.00139315	2.39578	4.79949
5	65540001	65590000	0.000119633	0.000572052	0.00139143	2.43235	4.78172
5	65545001	65595000	0.000110712	0.00054049	0.00131474	2.4325	4.88195
5	65550001	65600000	0.000113688	0.000548288	0.00134772	2.45805	4.82274
5	65555001	65605000	0.000118031	0.000573999	0.00144638	2.51983	4.86312
5	65560001	65610000	0.000118273	0.000577852	0.00144312	2.49739	4.88575
5	65565001	65615000	0.000127479	0.000600224	0.00155046	2.58314	4.70841
5	65570001	65620000	0.000132621	0.000576675	0.00150103	2.6029	4.34829
5	65575001	65625000	0.000129	0.000552756	0.00150489	2.72252	4.28493
5	65580001	65630000	0.000120604	0.000508178	0.00151335	2.97799	4.21361
5	65585001	65635000	0.000110123	0.000459244	0.00136047	2.96241	4.17028
5	65590001	65640000	0.00010758	0.000447514	0.00140346	3.13613	4.15983
5	65595001	65645000	0.00010726	0.000465515	0.00151406	3.25244	4.34006
5	65600001	65650000	0.000106902	0.000470587	0.00150261	3.19305	4.40204
5	65605001	65655000	0.000108334	0.000485723	0.00145252	2.99043	4.48357
5	65610001	65660000	0.000107217	0.00048113	0.00143705	2.98682	4.48744
5	65615001	65665000	0.000105165	0.000477006	0.00138122	2.8956	4.53579
5	65620001	65670000	0.000104478	0.000494722	0.00141575	2.86171	4.73518
5	65625001	65675000	0.000102411	0.000516319	0.001402	2.71538	5.04164
5	65630001	65680000	0.000110564	0.000562087	0.00146016	2.59775	5.08382
5	65635001	65685000	0.000113872	0.000593367	0.00150989	2.54461	5.21082
5	65640001	65690000	0.000123573	0.00065787	0.00156309	2.37599	5.32374
5	65645001	65695000	0.00012117	0.000651096	0.00148544	2.28145	5.37341
5	65650001	65700000	0.000121558	0.000649476	0.00146077	2.24915	5.34293
5	65655001	65705000	0.000125531	0.00062954	0.00148788	2.36344	5.01502
5	65660001	65710000	0.000125162	0.000627773	0.0015158	2.41457	5.01568
5	65665001	65715000	0.000123291	0.000605856	0.0014222	2.34742	4.91403
5	65670001	65720000	0.00011511	0.000607205	0.00139778	2.30199	5.275
5	65675001	65725000	0.000111317	0.000626887	0.0014373	2.29276	5.63155
5	65680001	65730000	0.000108383	0.000604841	0.00130043	2.15004	5.58059
5	65685001	65735000	0.000108562	0.000582457	0.00126861	2.17803	5.3652
5	65690001	65740000	0.000103613	0.000528337	0.00115554	2.18713	5.09914
5	65695001	65745000	0.000100351	0.000499917	0.00112184	2.24405	4.98168
5	65700001	65750000	0.000113056	0.000536631	0.00115656	2.15522	4.74659
5	65705001	65755000	0.000112587	0.000546418	0.00112728	2.06304	4.8533
5	65710001	65760000	0.000117672	0.000547426	0.00114106	2.08441	4.65213
5	65715001	65765000	0.000115988	0.000555162	0.00118409	2.13287	4.78637
5	65720001	65770000	0.00011311	0.000547591	0.00117109	2.13862	4.84123
5	65725001	65775000	0.000121577	0.000537445	0.00113634	2.11434	4.42061
5	65730001	65780000	0.000127558	0.000546397	0.00126175	2.30922	4.28352
5	65735001	65785000	0.000128028	0.000533039	0.00125013	2.34529	4.16346
5	65740001	65790000	0.000122231	0.000521286	0.00123092	2.36131	4.26476
5	65745001	65795000	0.00014457	0.000585252	0.00135186	2.30988	4.04823
5	65750001	65800000	0.00013203	0.000540196	0.00130309	2.41225	4.09146
5	65755001	65805000	0.000134921	0.000543561	0.00134208	2.46905	4.02874
5	65760001	65810000	0.000138168	0.000574059	0.00136953	2.3857	4.15479
5	65765001	65815000	0.000135573	0.000553939	0.00136547	2.46502	4.08591
5	65770001	65820000	0.000132871	0.000519317	0.00130171	2.50658	3.90843
5	65775001	65825000	0.000123066	0.000479516	0.00124309	2.59238	3.89641
5	65780001	65830000	0.000108319	0.000433143	0.00108979	2.51601	3.99877
5	65785001	65835000	0.000109035	0.000462845	0.00106589	2.30291	4.24492
5	65790001	65840000	0.000109582	0.000449444	0.00106374	2.36679	4.10144
5	65795001	65845000	8.51249e-05	0.000391183	0.000970278	2.48037	4.5954
5	65800001	65850000	8.1044e-05	0.000388754	0.000922366	2.37262	4.79683
5	65805001	65855000	7.4525e-05	0.000370892	0.000839603	2.26374	4.97675
5	65810001	65860000	6.46663e-05	0.000336851	0.000719066	2.13467	5.20907
5	65815001	65865000	5.93615e-05	0.000336752	0.000659533	1.95851	5.6729
5	65820001	65870000	6.55043e-05	0.00036616	0.000717314	1.95902	5.58986
5	65825001	65875000	6.61721e-05	0.000359789	0.000655917	1.82306	5.43717
5	65830001	65880000	6.27168e-05	0.000338792	0.000611105	1.80378	5.40193
5	65835001	65885000	5.0895e-05	0.000279003	0.000520234	1.86462	5.48193
5	65840001	65890000	4.53152e-05	0.000261357	0.000445815	1.70577	5.76753
5	65845001	65895000	4.10635e-05	0.000232502	0.000340627	1.46505	5.66201
5	65850001	65900000	3.49442e-05	0.000189249	0.000272594	1.4404	5.41575
5	65855001	65905000	2.50734e-05	0.000148446	0.000192672	1.29793	5.92046
5	65860001	65910000	1.96406e-05	0.000110828	0.000163416	1.4745	5.6428
5	65865001	65915000	1.53277e-05	7.01835e-05	0.000114297	1.62855	4.57887
5	65870001	65875088	6.71714e-06	2.24926e-05	2.78745e-05	1.23927	3.34854

[truncated: 7 more sheets: Fig. 7c, SuppFig. 4, SuppFig. 6, SuppFig. 9, SuppFig. 10a, SuppFig. 10b, SuppFig. 10c]
